# Supplementary material for: Poly[di-μ2-aqua-μ5-(pyridine-2,6-dicarboxyl­ato)-μ3-(pyridine-2,6-dicarboxyl­ato)-cobalt(II)disodium]
Source: Acta Crystallogr Sect E Struct Rep Online. 2011 Nov 19;67(Pt 12):m1782–3. doi: 10.1107/S1600536811048252 (PMC3238695; doi:10.1107/S1600536811048252)
Supplement: Supplementary file 1 [file e-67-m1782-sup1.cif]

##############################################################################
#                                                                            #
# This CIF contains the data in a paper accepted for publication in          #
# Acta Crystallographica Section E. It conforms to the requirements of       #
# Notes for Authors for Acta Crystallographica Section E, and has been       #
# peer reviewed under the auspices of the IUCr Commission on Journals.       #
#                                                                            #
# Full details of the Crystallographic Information File format               #
# are given in the paper "The Crystallographic Information File (CIF):       #
# a New Standard Archive File for Crystallography" by S. R. Hall, F. H.      #
# Allen and I. D. Brown [Acta Cryst. (1991), A47, 655-685].                  #
#                                                                            #
# The current version of the core CIF dictionary is obtainable from          #
# ftp://ftp.iucr.org/pub/cif_core.dic.                                       #
#                                                                            #
# Software is freely available for graphical display of the structure(s)     #
# in this CIF. For information consult the CIF software page                 #
# http://www.iucr.org/resources/cif/software.                                #
#                                                                            #
# This file may be used for bona fide research purposes within the           #
# scientific community so long as proper attribution is given to the journal # 
# article from which it was obtained.                                        #
#                                                                            #
##############################################################################
data_I
_audit_creation_method     SHELXL-97
_chemical_name_systematic
;
Poly[di-\m~2~-aqua-\m~5~-(pyridine-2,6-dicarboxylato)-\m~3~-(pyridine-
2,6-dicarboxylato)-cobalt(II)disodium]
;
_chemical_name_common     ?
_chemical_formula_moiety     'C14 H10 Co N2 Na2 O10'
_chemical_formula_sum     'C14 H10 Co N2 Na2 O10'
_chemical_formula_iupac     '[Co Na2 (C7 H3 N O4)2 (H2 O)2]'
_chemical_formula_weight     471.15
_chemical_melting_point     ?
_symmetry_cell_setting     orthorhombic
_symmetry_space_group_name_H-M     'P n a 21'
_symmetry_space_group_name_Hall     'P 2c -2n'
loop_
    _symmetry_equiv_pos_as_xyz
    'x, y, z'
    '-x, -y, z+1/2'
    '-x+1/2, y+1/2, z+1/2'
    'x+1/2, -y+1/2, z'
_cell_length_a     7.9540(3)
_cell_length_b     13.2187(3)
_cell_length_c     15.1475(3)
_cell_angle_alpha     90.00
_cell_angle_beta     90.00
_cell_angle_gamma     90.00
_cell_volume     1592.63(8)
_cell_formula_units_Z     4
_cell_measurement_reflns_used     14413
_cell_measurement_theta_min     1.00
_cell_measurement_theta_max     27.48
_cell_measurement_temperature     120(2)
_exptl_crystal_description     block
_exptl_crystal_colour     'green-yellow'
_exptl_crystal_size_max     0.17
_exptl_crystal_size_mid     0.10
_exptl_crystal_size_min     0.06
_exptl_crystal_density_diffrn     1.965
_exptl_crystal_density_meas     ?
_exptl_crystal_density_method     'not measured'
_exptl_crystal_F_000     948
_exptl_absorpt_coefficient_mu     1.199
_exptl_absorpt_correction_type     multi-scan
_exptl_absorpt_process_details     '(DENZO/SCALEPACK; Otwinowski & Minor, 1997)'
_exptl_absorpt_correction_T_min     0.8258
_exptl_absorpt_correction_T_max     0.9305
_exptl_special_details     ?
_diffrn_ambient_temperature     120(2)
_diffrn_radiation_type     MoK\a
_diffrn_radiation_wavelength     0.71073
_diffrn_radiation_source     'fine-focus sealed tube'
_diffrn_radiation_monochromator     'horizontally mounted graphite crystal'
_diffrn_measurement_device_type     'Nonius KappaCCD'
_diffrn_measurement_device     '95mm CCD camera on \k-goniostat'
_diffrn_measurement_method     '\f and \w scans with \k offset'
_diffrn_detector_area_resol_mean     9
_diffrn_reflns_number     22979
_diffrn_reflns_av_R_equivalents     0.0368
_diffrn_reflns_av_sigmaI/netI     0.0313
_diffrn_reflns_theta_min     3.08
_diffrn_reflns_theta_max     27.51
_diffrn_reflns_theta_full     27.51
_diffrn_measured_fraction_theta_max     0.996
_diffrn_measured_fraction_theta_full     0.996
_diffrn_reflns_limit_h_min     -10
_diffrn_reflns_limit_h_max     10
_diffrn_reflns_limit_k_min     -17
_diffrn_reflns_limit_k_max     15
_diffrn_reflns_limit_l_min     -19
_diffrn_reflns_limit_l_max     19
_diffrn_standards_number     ?
_diffrn_standards_interval_count     ?
_diffrn_standards_interval_time     ?
_diffrn_standards_decay_%     ?
_refine_special_details
;
;
_reflns_number_total     3640
_reflns_number_gt     3388
_reflns_threshold_expression     I>2\s(I)
_refine_ls_structure_factor_coef     Fsqd
_refine_ls_matrix_type     full
_refine_ls_R_factor_all     0.0270
_refine_ls_R_factor_gt     0.0227
_refine_ls_wR_factor_gt     0.0523
_refine_ls_wR_factor_ref     0.0540
_refine_ls_goodness_of_fit_ref     1.074
_refine_ls_restrained_S_all     1.073
_refine_ls_number_reflns     3640
_refine_ls_number_parameters     264
_refine_ls_number_restraints     1
_refine_ls_hydrogen_treatment     constr
_refine_ls_weighting_scheme     calc
_refine_ls_weighting_details
         'calc w=1/[\s^2^(Fo^2^)+(0.0247P)^2^+0.3490P] where P=(Fo^2^+2Fc^2^)/3'
_atom_sites_solution_hydrogens     mixed
_atom_sites_solution_primary     direct
_atom_sites_solution_secondary     difmap
_refine_ls_shift/su_max     0.000
_refine_ls_shift/su_mean     0.000
_refine_diff_density_max     0.298
_refine_diff_density_min     -0.322
_refine_ls_extinction_method     none
_refine_ls_extinction_coef     ?
_refine_ls_abs_structure_details     'Flack (1983), 1749 Friedel pairs'
_refine_ls_abs_structure_Flack     0.017(10)
loop_
    _atom_type_symbol
    _atom_type_description
    _atom_type_scat_dispersion_real
    _atom_type_scat_dispersion_imag
    _atom_type_scat_source
    'C' 'C' 0.0033 0.0016
                         'International Tables Vol C Tables 4.2.6.8 and 6.1.1.4'
    'H' 'H' 0.0000 0.0000
                         'International Tables Vol C Tables 4.2.6.8 and 6.1.1.4'
    'N' 'N' 0.0061 0.0033
                         'International Tables Vol C Tables 4.2.6.8 and 6.1.1.4'
    'O' 'O' 0.0106 0.0060
                         'International Tables Vol C Tables 4.2.6.8 and 6.1.1.4'
    'Na' 'Na' 0.0362 0.0249
                         'International Tables Vol C Tables 4.2.6.8 and 6.1.1.4'
    'Co' 'Co' 0.3494 0.9721
                         'International Tables Vol C Tables 4.2.6.8 and 6.1.1.4'
_computing_data_collection     'COLLECT (Nonius, 1998)'
_computing_cell_refinement     'DENZO/SCALEPACK (Otwinowski & Minor, 1997)'
_computing_data_reduction     'DENZO/SCALEPACK (Otwinowski & Minor, 1997)'
_computing_structure_solution     'SIR2004 (Burla <i>et al.</i>, 2005)'
_computing_structure_refinement     'SHELXL97 (Sheldrick, 2008)'
_computing_molecular_graphics     'DIAMOND (Brandenburg, 1999)'
_computing_publication_material     'SHELXL97 (Sheldrick, 2008)'
loop_
    _atom_site_type_symbol
    _atom_site_label
    _atom_site_fract_x
    _atom_site_fract_y
    _atom_site_fract_z
    _atom_site_U_iso_or_equiv
    _atom_site_adp_type
    _atom_site_calc_flag
    _atom_site_refinement_flags
    _atom_site_occupancy
    _atom_site_symmetry_multiplicity
    _atom_site_disorder_assembly
    _atom_site_disorder_group
    Co Co1 -0.05451(3) -0.010675(17) 0.25557(2) 0.01076(7) Uani d . 1 1 . .
    Na Na1 -0.07221(11) 0.28100(6) 0.49042(5) 0.01966(19) Uani d . 1 1 . .
    Na Na2 -0.26548(10) 0.06445(7) 0.52208(6) 0.0212(2) Uani d . 1 1 . .
    O O1 -0.24152(18) 0.05370(10) 0.34732(9) 0.0146(3) Uani d . 1 1 . .
    O O2 0.1115(2) 0.00400(10) 0.14651(11) 0.0163(4) Uani d . 1 1 . .
    O O3 0.1244(2) -0.00136(10) 0.36280(10) 0.0141(3) Uani d . 1 1 . .
    O O4 -0.21550(19) -0.09844(10) 0.16519(10) 0.0158(3) Uani d . 1 1 . .
    O O5 -0.30854(18) 0.20122(10) 0.41058(9) 0.0162(3) Uani d . 1 1 . .
    O O6 0.18157(18) 0.10750(11) 0.03583(9) 0.0183(3) Uani d . 1 1 . .
    O O7 0.23230(19) -0.09423(11) 0.47351(9) 0.0180(3) Uani d . 1 1 . .
    O O8 -0.2541(2) -0.25677(11) 0.11508(9) 0.0188(3) Uani d . 1 1 . .
    O O9 -0.55522(17) 0.05090(11) 0.53885(10) 0.0160(3) Uani d . 1 1 . .
    H H9A -0.5987 0.0012 0.5123 0.024 Uiso d R 1 1 . .
    H H9B -0.6164 0.0561 0.5846 0.024 Uiso d R 1 1 . .
    O O10 0.01645(19) 0.11758(10) 0.49835(10) 0.0164(3) Uani d . 1 1 . .
    H H10A 0.0629 0.0876 0.4541 0.025 Uiso d R 1 1 . .
    H H10B 0.0745 0.0949 0.5461 0.025 Uiso d R 1 1 . .
    N N1 -0.0691(2) 0.13931(12) 0.22358(10) 0.0109(3) Uani d . 1 1 . .
    N N2 -0.0236(2) -0.15690(12) 0.29271(11) 0.0112(3) Uani d . 1 1 . .
    C C1 -0.1490(2) 0.20301(14) 0.27769(12) 0.0120(4) Uani d . 1 1 . .
    C C2 -0.2419(2) 0.14940(15) 0.35081(13) 0.0126(4) Uani d . 1 1 . .
    C C3 -0.1404(2) 0.30715(14) 0.26432(15) 0.0158(4) Uani d . 1 1 . .
    H H3 -0.1946 0.3527 0.3036 0.019 Uiso calc R 1 1 . .
    C C4 -0.0503(3) 0.34270(15) 0.19181(14) 0.0153(4) Uani d . 1 1 . .
    H H4 -0.0429 0.4134 0.1812 0.018 Uiso calc R 1 1 . .
    C C5 0.0285(3) 0.27576(16) 0.13529(14) 0.0151(4) Uani d . 1 1 . .
    H H5 0.0879 0.2992 0.0849 0.018 Uiso calc R 1 1 . .
    C C6 0.0182(3) 0.17334(15) 0.15435(13) 0.0121(4) Uani d . 1 1 . .
    C C7 0.1110(3) 0.09008(15) 0.10677(13) 0.0136(4) Uani d . 1 1 . .
    C C8 0.0704(3) -0.17728(16) 0.36365(13) 0.0121(4) Uani d . 1 1 . .
    C C9 0.1491(3) -0.08438(15) 0.40480(13) 0.0136(4) Uani d . 1 1 . .
    C C10 0.0974(3) -0.27604(15) 0.39155(14) 0.0153(4) Uani d . 1 1 . .
    H H10 0.1621 -0.2900 0.4429 0.018 Uiso calc R 1 1 . .
    C C11 0.0270(3) -0.35394(15) 0.34216(13) 0.0149(4) Uani d . 1 1 . .
    H H11 0.0446 -0.4222 0.3594 0.018 Uiso calc R 1 1 . .
    C C12 -0.0685(2) -0.33259(14) 0.26795(15) 0.0148(4) Uani d . 1 1 . .
    H H12 -0.1161 -0.3854 0.2335 0.018 Uiso calc R 1 1 . .
    C C13 -0.0928(2) -0.23155(14) 0.24533(14) 0.0120(4) Uani d . 1 1 . .
    C C14 -0.1961(3) -0.19475(15) 0.16881(13) 0.0131(4) Uani d . 1 1 . .
loop_
    _atom_site_aniso_label
    _atom_site_aniso_U_11
    _atom_site_aniso_U_22
    _atom_site_aniso_U_33
    _atom_site_aniso_U_12
    _atom_site_aniso_U_13
    _atom_site_aniso_U_23
    Co1 0.01387(12) 0.00901(11) 0.00941(12) 0.00019(9) 0.00036(12) 0.00034(13)
    Na1 0.0260(5) 0.0149(4) 0.0181(4) -0.0034(3) 0.0049(3) -0.0026(3)
    Na2 0.0140(4) 0.0243(5) 0.0251(4) 0.0016(3) 0.0007(4) 0.0109(4)
    O1 0.0164(8) 0.0128(7) 0.0147(7) -0.0013(6) 0.0015(6) 0.0004(6)
    O2 0.0214(9) 0.0125(8) 0.0151(9) 0.0016(6) 0.0058(7) 0.0001(6)
    O3 0.0164(9) 0.0130(8) 0.0130(9) -0.0006(6) -0.0009(7) -0.0006(5)
    O4 0.0194(8) 0.0142(7) 0.0137(7) -0.0007(6) -0.0030(6) 0.0014(6)
    O5 0.0180(8) 0.0181(7) 0.0124(7) 0.0024(6) 0.0024(6) -0.0020(6)
    O6 0.0217(8) 0.0203(8) 0.0130(7) -0.0022(6) 0.0057(6) 0.0004(6)
    O7 0.0194(8) 0.0201(8) 0.0145(8) 0.0017(6) -0.0067(6) -0.0003(6)
    O8 0.0254(8) 0.0168(8) 0.0141(7) -0.0049(6) -0.0050(6) -0.0016(6)
    O9 0.0162(7) 0.0137(7) 0.0181(7) -0.0016(6) 0.0037(6) -0.0029(6)
    O10 0.0184(8) 0.0186(7) 0.0120(7) 0.0018(6) -0.0001(6) -0.0010(6)
    N1 0.0121(9) 0.0111(8) 0.0095(7) 0.0003(7) -0.0010(6) -0.0010(6)
    N2 0.0117(8) 0.0112(8) 0.0108(8) 0.0002(7) 0.0008(6) 0.0001(6)
    C1 0.0104(9) 0.0138(9) 0.0118(10) 0.0012(8) -0.0021(7) -0.0012(7)
    C2 0.0118(10) 0.0154(10) 0.0106(9) 0.0019(8) -0.0016(8) -0.0011(8)
    C3 0.0164(9) 0.0128(8) 0.0180(11) 0.0029(7) -0.0012(9) -0.0014(9)
    C4 0.0182(11) 0.0090(9) 0.0185(10) 0.0005(8) -0.0042(8) 0.0049(8)
    C5 0.0162(11) 0.0169(10) 0.0123(10) -0.0014(8) -0.0024(8) 0.0045(8)
    C6 0.0115(10) 0.0136(10) 0.0114(10) -0.0008(8) -0.0011(8) -0.0006(8)
    C7 0.0121(10) 0.0163(10) 0.0125(10) -0.0029(8) -0.0009(8) -0.0016(8)
    C8 0.0105(11) 0.0145(10) 0.0111(10) 0.0005(7) 0.0029(7) 0.0008(8)
    C9 0.0112(10) 0.0160(10) 0.0137(10) 0.0021(8) 0.0023(8) 0.0001(8)
    C10 0.0152(10) 0.0158(11) 0.0150(10) 0.0030(8) 0.0025(8) 0.0040(8)
    C11 0.0165(11) 0.0116(10) 0.0167(10) 0.0039(8) 0.0025(8) 0.0040(8)
    C12 0.0167(10) 0.0115(8) 0.0163(11) -0.0002(7) 0.0064(8) -0.0033(8)
    C13 0.0124(9) 0.0128(8) 0.0108(10) 0.0001(7) 0.0029(8) -0.0025(8)
    C14 0.0134(10) 0.0140(9) 0.0119(9) -0.0006(8) 0.0038(8) 0.0036(8)
_geom_special_details
;
;
loop_
    _geom_bond_atom_site_label_1
    _geom_bond_atom_site_label_2
    _geom_bond_site_symmetry_2
    _geom_bond_distance
    _geom_bond_publ_flag
    Co1 N2 . 2.0281(16) ?
    Co1 N1 . 2.0443(17) ?
    Co1 O2 . 2.1235(17) ?
    Co1 O3 . 2.1631(17) ?
    Co1 O4 . 2.2044(15) ?
    Co1 O1 . 2.2065(14) ?
    Na1 O10 . 2.2757(16) ?
    Na1 O9 4 2.3439(16) ?
    Na1 O8 3_455 2.3924(16) ?
    Na1 O5 4 2.4324(16) ?
    Na1 O5 . 2.4715(16) ?
    Na2 O9 . 2.3254(16) ?
    Na2 O10 . 2.3772(17) ?
    Na2 O6 2 2.3780(17) ?
    Na2 O2 2 2.4232(18) ?
    Na2 O5 . 2.4978(16) ?
    Na2 O1 . 2.6579(17) ?
    Na2 O8 3_455 2.7557(17) ?
    O1 C2 . 1.266(2) ?
    O2 C7 . 1.287(2) ?
    O3 C9 . 1.284(2) ?
    O4 C14 . 1.284(2) ?
    O5 C2 . 1.253(2) ?
    O6 C7 . 1.234(2) ?
    O7 C9 . 1.240(2) ?
    O8 C14 . 1.244(2) ?
    O9 H9A . 0.8440 ?
    O9 H9B . 0.8492 ?
    O10 H10A . 0.8618 ?
    O10 H10B . 0.9091 ?
    N1 C6 . 1.336(3) ?
    N1 C1 . 1.336(2) ?
    N2 C8 . 1.337(3) ?
    N2 C13 . 1.339(2) ?
    C1 C3 . 1.393(3) ?
    C1 C2 . 1.508(3) ?
    C3 C4 . 1.393(3) ?
    C3 H3 . 0.9500 ?
    C4 C5 . 1.382(3) ?
    C4 H4 . 0.9500 ?
    C5 C6 . 1.387(3) ?
    C5 H5 . 0.9500 ?
    C6 C7 . 1.508(3) ?
    C8 C10 . 1.389(3) ?
    C8 C9 . 1.513(3) ?
    C10 C11 . 1.391(3) ?
    C10 H10 . 0.9500 ?
    C11 C12 . 1.386(3) ?
    C11 H11 . 0.9500 ?
    C12 C13 . 1.392(3) ?
    C12 H12 . 0.9500 ?
    C13 C14 . 1.502(3) ?
loop_
    _geom_angle_atom_site_label_1
    _geom_angle_atom_site_label_2
    _geom_angle_atom_site_label_3
    _geom_angle_site_symmetry_1
    _geom_angle_site_symmetry_3
    _geom_angle
    _geom_angle_publ_flag
    N2 Co1 N1 . . 175.53(7) ?
    N2 Co1 O2 . . 103.15(6) ?
    N1 Co1 O2 . . 76.24(6) ?
    N2 Co1 O3 . . 76.47(6) ?
    N1 Co1 O3 . . 99.21(6) ?
    O2 Co1 O3 . . 99.78(5) ?
    N2 Co1 O4 . . 75.00(6) ?
    N1 Co1 O4 . . 109.28(6) ?
    O2 Co1 O4 . . 85.76(6) ?
    O3 Co1 O4 . . 151.46(5) ?
    N2 Co1 O1 . . 105.94(6) ?
    N1 Co1 O1 . . 74.76(6) ?
    O2 Co1 O1 . . 150.91(5) ?
    O3 Co1 O1 . . 87.05(6) ?
    O4 Co1 O1 . . 101.68(5) ?
    O10 Na1 O9 . 4 149.94(7) ?
    O10 Na1 O8 . 3_455 86.51(6) ?
    O9 Na1 O8 4 3_455 89.09(5) ?
    O10 Na1 O5 . 4 81.42(6) ?
    O9 Na1 O5 4 4 90.82(5) ?
    O8 Na1 O5 3_455 4 155.57(6) ?
    O10 Na1 O5 . . 81.75(5) ?
    O9 Na1 O5 4 . 126.98(6) ?
    O8 Na1 O5 3_455 . 81.84(5) ?
    O5 Na1 O5 4 . 116.98(6) ?
    O9 Na2 O10 . . 166.94(6) ?
    O9 Na2 O6 . 2 101.24(6) ?
    O10 Na2 O6 . 2 91.77(5) ?
    O9 Na2 O2 . 2 112.79(7) ?
    O10 Na2 O2 . 2 75.58(6) ?
    O6 Na2 O2 2 2 55.47(5) ?
    O9 Na2 O5 . . 89.64(6) ?
    O10 Na2 O5 . . 79.24(5) ?
    O6 Na2 O5 2 . 142.14(6) ?
    O2 Na2 O5 2 . 149.95(6) ?
    O9 Na2 O1 . . 100.12(6) ?
    O10 Na2 O1 . . 78.32(5) ?
    O6 Na2 O1 2 . 90.91(5) ?
    O2 Na2 O1 2 . 135.93(6) ?
    O5 Na2 O1 . . 51.32(4) ?
    O9 Na2 O8 . 3_455 93.80(6) ?
    O10 Na2 O8 . 3_455 76.74(5) ?
    O6 Na2 O8 2 3_455 139.38(6) ?
    O2 Na2 O8 2 3_455 83.92(6) ?
    O5 Na2 O8 . 3_455 74.50(5) ?
    O1 Na2 O8 . 3_455 123.43(5) ?
    C7 Na2 O8 2 3_455 112.28(6) ?
    C2 O1 Co1 . . 114.40(12) ?
    C2 O1 Na2 . . 84.54(11) ?
    Co1 O1 Na2 . . 134.13(6) ?
    C7 O2 Co1 . . 116.28(13) ?
    C7 O2 Na2 . 2_554 88.16(12) ?
    Co1 O2 Na2 . 2_554 152.28(7) ?
    C9 O3 Co1 . . 115.10(13) ?
    C14 O4 Co1 . . 115.19(13) ?
    C2 O5 Na1 . 4_455 140.98(13) ?
    C2 O5 Na1 . . 105.37(12) ?
    Na1 O5 Na1 4_455 . 111.79(6) ?
    C2 O5 Na2 . . 92.00(12) ?
    Na1 O5 Na2 4_455 . 81.48(5) ?
    Na1 O5 Na2 . . 82.74(5) ?
    C7 O6 Na2 . 2_554 91.47(12) ?
    C14 O8 Na1 . 3_444 126.37(13) ?
    C14 O8 Na2 . 3_444 151.48(14) ?
    Na1 O8 Na2 3_444 3_444 78.94(5) ?
    Na2 O9 Na1 . 4_455 87.13(5) ?
    Na2 O9 H9A . . 114.5 ?
    Na1 O9 H9A 4_455 . 124.4 ?
    Na2 O9 H9B . . 130.6 ?
    Na1 O9 H9B 4_455 . 98.4 ?
    H9A O9 H9B . . 102.5 ?
    Na1 O10 Na2 . . 89.78(6) ?
    Na1 O10 H10A . . 121.9 ?
    Na2 O10 H10A . . 112.7 ?
    Na1 O10 H10B . . 120.8 ?
    Na2 O10 H10B . . 105.1 ?
    H10A O10 H10B . . 104.4 ?
    C6 N1 C1 . . 121.13(17) ?
    C6 N1 Co1 . . 118.90(13) ?
    C1 N1 Co1 . . 119.52(13) ?
    C8 N2 C13 . . 120.84(17) ?
    C8 N2 Co1 . . 118.88(14) ?
    C13 N2 Co1 . . 120.26(13) ?
    N1 C1 C3 . . 120.67(17) ?
    N1 C1 C2 . . 112.81(17) ?
    C3 C1 C2 . . 126.53(17) ?
    O5 C2 O1 . . 125.27(18) ?
    O5 C2 C1 . . 118.75(17) ?
    O1 C2 C1 . . 115.96(17) ?
    C1 C3 C4 . . 118.24(18) ?
    C1 C3 H3 . . 120.9 ?
    C4 C3 H3 . . 120.9 ?
    C5 C4 C3 . . 120.39(19) ?
    C5 C4 H4 . . 119.8 ?
    C3 C4 H4 . . 119.8 ?
    C4 C5 C6 . . 118.01(19) ?
    C4 C5 H5 . . 121.0 ?
    C6 C5 H5 . . 121.0 ?
    N1 C6 C5 . . 121.52(19) ?
    N1 C6 C7 . . 112.57(17) ?
    C5 C6 C7 . . 125.74(19) ?
    O6 C7 O2 . . 124.80(19) ?
    O6 C7 C6 . . 120.17(18) ?
    O2 C7 C6 . . 115.02(17) ?
    N2 C8 C10 . . 121.37(19) ?
    N2 C8 C9 . . 113.53(17) ?
    C10 C8 C9 . . 125.01(19) ?
    O7 C9 O3 . . 125.97(19) ?
    O7 C9 C8 . . 118.77(18) ?
    O3 C9 C8 . . 115.24(17) ?
    C8 C10 C11 . . 118.04(19) ?
    C8 C10 H10 . . 121.0 ?
    C11 C10 H10 . . 121.0 ?
    C12 C11 C10 . . 120.42(18) ?
    C12 C11 H11 . . 119.8 ?
    C10 C11 H11 . . 119.8 ?
    C11 C12 C13 . . 118.10(19) ?
    C11 C12 H12 . . 121.0 ?
    C13 C12 H12 . . 121.0 ?
    N2 C13 C12 . . 121.21(18) ?
    N2 C13 C14 . . 113.58(16) ?
    C12 C13 C14 . . 125.21(18) ?
    O8 C14 O4 . . 125.53(19) ?
    O8 C14 C13 . . 119.63(17) ?
    O4 C14 C13 . . 114.84(17) ?
loop_
    _geom_hbond_atom_site_label_D
    _geom_hbond_atom_site_label_H
    _geom_hbond_atom_site_label_A
    _geom_hbond_site_symmetry_A
    _geom_hbond_distance_DH
    _geom_hbond_distance_HA
    _geom_hbond_distance_DA
    _geom_hbond_angle_DHA
    O9 H9A O7 1_455 0.84 1.94 2.742(2) 159
    O9 H9B O4 2_455 0.85 1.90 2.717(2) 162
    O10 H10A O3 . 0.86 1.88 2.725(2) 166
    O10 H10B O4 2 0.91 2.12 2.993(2) 159
data_global
_journal_date_recd_electronic     2011-11-06
_journal_date_accepted     2011-11-14
_journal_name_full     'Acta Crystallographica, Section E'
_journal_year     2011
_journal_volume     67
_journal_issue     12
_journal_page_first     m1782
_journal_page_last     m1783
_journal_paper_category     QM
_journal_coeditor_code     HY2486
_publ_contact_author_name     'Irina A. Golenya'
_publ_contact_author_address
;
Kiev National Taras Shevchenko University
Department of Chemistry
Volodymyrska Street 64
01601 Kiev, Ukraine
;
_publ_contact_author_email     igolenya@ua.fm
_publ_contact_author_fax      380442393393
_publ_contact_author_phone      380442393393
_publ_section_title
;\
Poly[di-\m~2~-aqua-\m~5~-(pyridine-2,6-dicarboxylato)-\m~3~-(pyridine-2,6-\
dicarboxylato)-cobalt(II)disodium]
;
loop_
    _publ_author_name
    _publ_author_footnote
    _publ_author_address
    'Boyko, Alexander N.' .
;
Kiev National Taras Shevchenko University
Department of Chemistry
Volodymyrska Street 64
01601 Kiev, Ukraine
;
    'Golenya, Irina A.' .
;
Kiev National Taras Shevchenko University
Department of Chemistry
Volodymyrska Street 64
01601 Kiev, Ukraine
;
    'Izotova, Yulia A.' .
;
Department of Chemistry
St Petersburg State University
Universitetsky Pr. 26
198504 Stary Petergof
Russian Federation
;
    'Haukka, Matti' .
;
University of Joensuu, Department of Chemistry
PO Box 111, FI-80101 Joensuu, Finland
;
    'Prisyazhnaya, Elena V.' .
;
Kyiv National University of Construction and Architecture
Department of Chemistry
Povitroflotsky Avenue 31, 03680 Kiev, Ukraine
;
