# Supplementary material for: Poly[di-μ2-aqua-μ5-(pyridine-2,6-dicarboxyl­ato)-μ3-(pyridine-2,6-dicarboxyl­ato)-cobalt(II)disodium]
Source: Acta Crystallogr Sect E Struct Rep Online. 2011 Nov 19;67(Pt 12):m1782–3. doi: 10.1107/S1600536811048252 (PMC3238695; doi:10.1107/S1600536811048252)
Supplement: Supplementary file 2 [file e-67-m1782-Isup2.hkl]

# 
# h,k,l, Fc-squared, Fo-squared, sigma(Fo-squared) and status flag 
# 
data_I
_shelx_title ' ig258ds in Pna2(1) (greenish yellow)' 
_shelx_refln_list_code          4 
_shelx_F_calc_maximum      261.18 
_exptl_crystal_F_000       948.00 
_reflns_d_resolution_high  0.7695 
 
loop_ 
 _symmetry_equiv_pos_as_xyz 
 'x, y, z' 
 '-x, -y, z+1/2' 
 '-x+1/2, y+1/2, z+1/2' 
 'x+1/2, -y+1/2, z' 
 
_cell_length_a     7.9540 
_cell_length_b    13.2187 
_cell_length_c    15.1475 
_cell_angle_alpha  90.000 
_cell_angle_beta   90.000 
_cell_angle_gamma  90.000 
 
_shelx_F_squared_multiplier     1.000 
 
loop_ 
 _refln_index_h 
 _refln_index_k 
 _refln_index_l 
 _refln_F_squared_calc 
 _refln_F_squared_meas 
 _refln_F_squared_sigma 
 _refln_observed_status 
   2   0 -19      305.99      316.61     50.10 o 
   0   1 -19       44.64       -1.51     39.15 o 
   1   1 -19        9.10       45.26     25.44 o 
   2   1 -19      582.17      599.31     45.20 o 
   1   2 -19      153.97       91.59     32.97 o 
   2   2 -19      203.08      256.79     45.99 o 
   0   3 -19       48.95      -32.58     50.70 o 
   1   3 -19      139.72      131.33     37.67 o 
   1   4 -19      106.49       68.05     36.41 o 
   0   0 -18     1183.27     1158.86    126.91 o 
   2   0 -18     1221.85     1272.07    114.01 o 
   4   0 -18      337.96      250.29     58.58 o 
   1   1 -18      819.61      808.28     43.03 o 
   2   1 -18      145.11      108.07     25.63 o 
   3   1 -18       82.23       71.13     44.66 o 
   4   1 -18       33.76       30.74     33.08 o 
   0   2 -18     2533.07     2662.92    152.69 o 
   1   2 -18      699.15      724.62     40.17 o 
   2   2 -18      316.07      385.91     45.05 o 
   3   2 -18      344.13      283.48     59.67 o 
   1   3 -18     1646.85     1629.04     74.27 o 
   2   3 -18      490.09      559.55     51.10 o 
   3   3 -18       25.56        1.32     28.22 o 
   0   4 -18     1685.95     1695.26    173.97 o 
   1   4 -18      115.86      103.49     26.43 o 
   2   4 -18     1888.56     1879.28     94.23 o 
   3   4 -18      168.49      108.11     31.93 o 
   1   5 -18     1530.96     1520.15    119.95 o 
   2   5 -18      180.61      120.74     40.33 o 
   0   6 -18     1478.11     1499.81    197.57 o 
   1   6 -18      136.10      129.65     41.03 o 
   2   6 -18      504.14      525.53     59.55 o 
   2   0 -17      807.35      804.12     59.32 o 
   4   0 -17     1588.88     1606.01    162.24 o 
   0   1 -17      498.56      483.95     51.09 o 
   1   1 -17      164.56      208.01     27.06 o 
   2   1 -17      161.58      159.36     24.84 o 
   3   1 -17      970.43     1102.76     64.49 o 
   4   1 -17      114.45      141.29     30.57 o 
   5   1 -17       42.46       26.65     41.05 o 
   1   2 -17     1293.40     1228.16     57.60 o 
   2   2 -17      207.80      215.23     25.64 o 
   3   2 -17      151.44      127.57     26.45 o 
   4   2 -17      454.25      425.97     42.73 o 
   5   2 -17      410.33      403.62     55.08 o 
   0   3 -17      464.67      471.17     28.16 o 
   1   3 -17      579.76      555.67     27.79 o 
   2   3 -17        0.96        6.66     23.29 o 
   3   3 -17     1458.86     1577.87     78.09 o 
   4   3 -17       56.02       62.27     24.30 o 
   1   4 -17      226.21      209.00     23.37 o 
   2   4 -17      441.29      393.81     32.70 o 
   3   4 -17       38.48       42.48     26.49 o 
   4   4 -17     1200.71     1236.00     77.11 o 
   0   5 -17      165.98      146.27     35.19 o 
   1   5 -17       38.93        9.99     18.97 o 
   2   5 -17      194.34      223.86     28.20 o 
   3   5 -17       54.67       35.10     24.87 o 
   4   5 -17      125.89      128.06     36.60 o 
   1   6 -17      562.63      554.98     41.60 o 
   2   6 -17       94.46       70.46     31.20 o 
   3   6 -17      177.49      167.25     56.28 o 
   0   7 -17      970.71      962.35     86.53 o 
   1   7 -17      226.21      203.90     29.75 o 
   2   7 -17      112.82      100.59     35.97 o 
   3   7 -17       29.31       14.57     35.94 o 
   1   8 -17      141.96      133.17     29.82 o 
   0   0 -16      329.80      273.94     31.28 o 
   2   0 -16     3812.34     4116.71    162.12 o 
   4   0 -16       90.67       80.27     54.98 o 
   6   0 -16      274.19      284.77     62.11 o 
   1   1 -16      755.11      793.34     28.97 o 
   2   1 -16       23.20       10.30     10.81 o 
   3   1 -16     1268.73     1265.18     48.91 o 
   4   1 -16      501.95      595.43     46.22 o 
   5   1 -16      100.81       49.89     26.99 o 
   0   2 -16      698.76      704.16     36.96 o 
   1   2 -16      405.12      383.81     19.10 o 
   2   2 -16      796.17      800.47     30.93 o 
   3   2 -16        5.89      -17.76     17.76 o 
   4   2 -16      184.37      162.24     27.61 o 
   5   2 -16      162.38      162.55     53.10 o 
   1   3 -16     3175.95     3326.29     86.63 o 
   2   3 -16       50.72       32.35     10.79 o 
   3   3 -16      483.42      470.68     26.03 o 
   4   3 -16      171.87      181.33     23.20 o 
   5   3 -16        9.16       37.29     25.93 o 
   0   4 -16     4219.53     4428.81    198.51 o 
   1   4 -16      101.12       93.62     11.81 o 
   2   4 -16      462.09      440.81     26.94 o 
   3   4 -16      126.87      122.16     19.70 o 
   4   4 -16      175.39      173.38     26.67 o 
   5   4 -16      246.63      218.35     37.13 o 
   1   5 -16      643.84      677.70     50.35 o 
   2   5 -16      162.62      122.73     22.05 o 
   3   5 -16       50.03       35.79     18.96 o 
   4   5 -16      167.98      144.85     24.98 o 
   5   5 -16       19.81       42.16     23.44 o 
   0   6 -16     1232.41     1258.36     86.87 o 
   1   6 -16      299.36      287.15     26.90 o 
   2   6 -16       49.18       56.77     31.32 o 
   3   6 -16        8.86       15.12     24.62 o 
   4   6 -16        3.13      -27.70     27.70 o 
   1   7 -16      736.74      736.01     38.96 o 
   2   7 -16      176.00      145.69     21.98 o 
   3   7 -16      151.56      136.34     29.82 o 
   4   7 -16      224.51      158.23     33.82 o 
   0   8 -16     2139.19     2189.02    148.11 o 
   1   8 -16      165.06      139.62     24.74 o 
   2   8 -16      565.16      572.77     42.81 o 
   3   8 -16      125.41      152.77     25.63 o 
   1   9 -16      581.75      567.38     42.49 o 
   2   9 -16      479.25      483.66     43.78 o 
   2   0 -15      662.64      658.52     34.74 o 
   4   0 -15     1344.51     1405.62     73.95 o 
   6   0 -15      366.54      303.21     70.31 o 
   0   1 -15     1227.50     1252.04     44.36 o 
   1   1 -15      293.49      282.07     15.62 o 
   2   1 -15      177.52      186.62     14.46 o 
   3   1 -15     1407.14     1388.41     43.19 o 
   4   1 -15       16.39        7.84     16.98 o 
   5   1 -15      689.19      694.37     50.37 o 
   6   1 -15      219.59      175.52     41.25 o 
   1   2 -15      218.48      225.72     11.03 o 
   2   2 -15     1591.67     1572.08     42.45 o 
   3   2 -15      136.92      132.42     13.66 o 
   4   2 -15     1905.32     1952.36     77.29 o 
   5   2 -15       17.15       -2.21     32.95 o 
   6   2 -15      388.03      320.72     48.55 o 
   0   3 -15     1442.38     1463.77     44.71 o 
   1   3 -15     1067.68     1074.30     28.81 o 
   2   3 -15      241.52      231.11     12.26 o 
   3   3 -15      922.71      942.03     30.98 o 
   4   3 -15       31.79       34.86     16.47 o 
   5   3 -15      943.52     1036.87     59.21 o 
   6   3 -15      300.55      243.40     38.43 o 
   1   4 -15      681.20      676.23     26.25 o 
   2   4 -15      776.69      739.20     26.96 o 
   3   4 -15        4.95       -9.99     18.85 o 
   4   4 -15      797.90      806.91     43.39 o 
   5   4 -15       45.12       50.70     21.79 o 
   6   4 -15      237.72      220.81     29.80 o 
   0   5 -15      765.76      778.05     53.29 o 
   1   5 -15      264.08      267.29     24.76 o 
   2   5 -15      411.16      385.17     19.13 o 
   3   5 -15     2890.66     3064.23    115.55 o 
   4   5 -15      129.37      124.85     22.52 o 
   5   5 -15     1245.71     1207.59     64.58 o 
   1   6 -15       16.91       12.71     17.08 o 
   2   6 -15     1649.45     1663.56     71.67 o 
   3   6 -15       70.36       45.53     11.08 o 
   4   6 -15     1187.27     1178.62     64.55 o 
   5   6 -15       56.78       89.19     27.95 o 
   0   7 -15      931.19      878.47     66.40 o 
   1   7 -15       25.48       22.09     19.45 o 
   2   7 -15       21.46       51.88     20.48 o 
   3   7 -15      243.10      267.62     30.47 o 
   4   7 -15       46.84       38.24     22.20 o 
   5   7 -15       15.62       40.81     27.94 o 
   1   8 -15     1025.72      946.45     51.98 o 
   2   8 -15      477.07      483.14     40.19 o 
   3   8 -15       45.30       34.59     24.02 o 
   4   8 -15      694.51      726.33     51.03 o 
   0   9 -15     1080.51     1089.46     88.50 o 
   1   9 -15      347.55      359.49     37.63 o 
   2   9 -15        2.71      -11.34     28.85 o 
   3   9 -15     2319.88     2280.50    124.29 o 
   1  10 -15      276.51      286.24     37.51 o 
   2  10 -15      495.23      494.45     45.52 o 
   0  11 -15     1040.30     1068.56    101.10 o 
   0   0 -14     2717.01     2880.49    120.62 o 
   2   0 -14      265.71      336.14     53.21 o 
   4   0 -14       19.09       14.89     18.65 o 
   6   0 -14      475.04      518.15     46.93 o 
   1   1 -14      288.24      279.94     15.43 o 
   2   1 -14      624.38      648.82     18.20 o 
   3   1 -14       36.74       46.04      9.52 o 
   4   1 -14       21.70        5.74     13.24 o 
   5   1 -14       12.00        7.04     15.18 o 
   6   1 -14        9.43       18.94     24.28 o 
   7   1 -14      439.20      390.80     42.90 o 
   0   2 -14     2018.99     2090.03     60.94 o 
   1   2 -14      669.70      650.59     17.42 o 
   2   2 -14     2563.30     2643.90     59.47 o 
   3   2 -14      583.82      558.09     20.52 o 
   4   2 -14      516.83      484.28     21.75 o 
   5   2 -14       65.73       67.75     16.61 o 
   6   2 -14       29.20       39.02     24.93 o 
   7   2 -14        2.49        9.98     30.70 o 
   1   3 -14     3987.08     4166.35     74.86 o 
   2   3 -14        9.23       10.08      5.77 o 
   3   3 -14     1653.18     1695.00     53.86 o 
   4   3 -14      384.14      367.16     18.67 o 
   5   3 -14       84.91       88.24     16.99 o 
   6   3 -14      161.82      134.51     25.51 o 
   7   3 -14      690.78      618.90     67.23 o 
   0   4 -14     1577.52     1629.43     57.60 o 
   1   4 -14       47.62       44.86      6.87 o 
   2   4 -14     1855.62     1877.39     53.40 o 
   3   4 -14      215.30      230.17     17.25 o 
   4   4 -14      789.85      786.34     28.49 o 
   5   4 -14      219.79      244.67     24.18 o 
   6   4 -14      365.45      345.45     36.72 o 
   1   5 -14      648.67      603.30     43.92 o 
   2   5 -14       78.02       86.80     11.29 o 
   3   5 -14     2184.82     2187.00     58.53 o 
   4   5 -14      112.53      124.31     16.57 o 
   5   5 -14       77.80       89.22     19.30 o 
   6   5 -14       75.13       46.26     23.29 o 
   1   6 -14       70.32       33.52     18.59 o 
   2   6 -14     1083.65     1093.68     48.29 o 
   3   6 -14      376.16      371.56     24.00 o 
   4   6 -14      129.92       85.74     29.62 o 
   5   6 -14      250.49      223.86     32.33 o 
   6   6 -14      109.08       86.13     25.14 o 
   1   7 -14       18.77       13.14     18.83 o 
   2   7 -14       61.74       77.94     18.75 o 
   3   7 -14      142.37      122.82     21.36 o 
   4   7 -14       91.56       54.04     24.95 o 
   5   7 -14        3.95       -8.54     19.82 o 
   0   8 -14      340.00      356.89     41.09 o 
   1   8 -14      354.69      372.58     29.37 o 
   2   8 -14      173.79      179.45     23.17 o 
   3   8 -14        8.20       13.41     19.14 o 
   4   8 -14      746.75      754.18     47.42 o 
   5   8 -14      934.72      937.54     56.52 o 
   1   9 -14     1698.49     1763.90     78.67 o 
   2   9 -14      222.69      248.83     30.69 o 
   3   9 -14      873.18      815.40     48.56 o 
   4   9 -14      323.93      262.11     31.84 o 
   0  10 -14      827.96      802.63     72.09 o 
   1  10 -14      102.67       98.29     24.64 o 
   2  10 -14       58.56       39.83     28.27 o 
   3  10 -14      404.10      407.94     42.28 o 
   4  10 -14      366.55      385.86     44.42 o 
   1  11 -14      378.02      370.79     41.59 o 
   2  11 -14      327.07      309.86     35.51 o 
   0  12 -14      611.58      588.45     70.77 o 
   2   0 -13     2031.56     2116.75     54.21 o 
   4   0 -13     3323.76     3450.21    135.60 o 
   6   0 -13     1081.30     1072.32     75.31 o 
   0   1 -13     1261.29     1320.23     40.96 o 
   1   1 -13       57.02       68.31      7.51 o 
   2   1 -13      413.50      418.10     13.17 o 
   3   1 -13     2361.78     2430.88     49.50 o 
   4   1 -13      209.76      227.19     17.14 o 
   5   1 -13      940.37      958.57     37.23 o 
   6   1 -13       37.80       15.45     22.80 o 
   7   1 -13      367.19      363.55     39.30 o 
   1   2 -13      103.92      101.28      6.73 o 
   2   2 -13      701.44      723.71     18.51 o 
   3   2 -13      401.91      405.87     15.01 o 
   4   2 -13      466.55      446.23     18.00 o 
   5   2 -13      348.20      352.50     22.96 o 
   6   2 -13      497.41      542.24     30.46 o 
   7   2 -13       78.53       57.10     31.24 o 
   0   3 -13     1177.02     1173.33     35.24 o 
   1   3 -13      815.66      815.35     17.55 o 
   2   3 -13     1491.30     1503.02     33.87 o 
   3   3 -13     4931.54     5076.68    120.15 o 
   4   3 -13      949.71      915.43     28.08 o 
   5   3 -13     1529.29     1578.99     47.05 o 
   6   3 -13      227.00      209.28     22.48 o 
   7   3 -13      214.46      193.79     28.74 o 
   1   4 -13      487.15      474.35     16.68 o 
   2   4 -13     3964.03     3973.83     87.05 o 
   3   4 -13      612.00      591.04     20.73 o 
   4   4 -13     2971.73     3100.82     87.37 o 
   5   4 -13       10.68        2.12     10.95 o 
   6   4 -13      661.48      631.43     42.67 o 
   7   4 -13       56.20       76.13     32.13 o 
   0   5 -13     1352.13     1444.61     68.77 o 
   1   5 -13     1841.93     1799.50     55.99 o 
   2   5 -13      118.77      123.30     11.14 o 
   3   5 -13      993.08     1015.03     32.75 o 
   4   5 -13      248.59      229.63     16.99 o 
   5   5 -13      561.36      526.42     28.74 o 
   6   5 -13       46.36       43.58     21.59 o 
   7   5 -13      268.89      225.56     64.13 o 
   1   6 -13     1050.31     1079.01     39.42 o 
   2   6 -13     1926.24     1960.13     59.65 o 
   3   6 -13        5.99        5.88      7.69 o 
   4   6 -13      894.10      905.77     44.08 o 
   5   6 -13       87.95       67.14     21.72 o 
   6   6 -13       67.24       73.57     22.08 o 
   0   7 -13      581.56      576.70     42.47 o 
   1   7 -13      912.86      874.73     35.48 o 
   2   7 -13      910.32      918.02     40.11 o 
   3   7 -13     1353.23     1375.97     47.87 o 
   4   7 -13        1.04       -2.80     24.13 o 
   5   7 -13      647.79      641.36     42.65 o 
   6   7 -13       12.99       29.85     20.97 o 
   1   8 -13       34.89       54.19     16.21 o 
   2   8 -13      653.00      658.56     33.64 o 
   3   8 -13      375.13      368.94     26.73 o 
   4   8 -13      673.29      685.41     41.98 o 
   5   8 -13      123.81      110.95     29.29 o 
   6   8 -13       45.62        9.03     22.40 o 
   0   9 -13     1218.09     1202.68     77.52 o 
   1   9 -13      759.01      672.45     37.31 o 
   2   9 -13      890.57      911.35     48.64 o 
   3   9 -13      327.48      320.80     28.50 o 
   4   9 -13       90.87       66.28     22.62 o 
   5   9 -13      491.35      494.21     41.17 o 
   1  10 -13      789.45      854.73     44.10 o 
   2  10 -13      586.88      563.39     40.94 o 
   3  10 -13      150.19      151.37     23.82 o 
   4  10 -13     1627.01     1515.95     81.56 o 
   0  11 -13      645.12      582.34     47.92 o 
   1  11 -13      238.19      281.25     30.76 o 
   2  11 -13      633.70      600.44     44.00 o 
   3  11 -13      826.83      763.42     51.33 o 
   4  11 -13       24.90      -14.16     24.97 o 
   1  12 -13      482.46      432.30     46.36 o 
   2  12 -13      367.78      340.75     37.36 o 
   0   0 -12     5907.71     6091.72    160.66 o 
   2   0 -12     1417.20     1396.16     34.21 o 
   4   0 -12      526.67      578.74     26.19 o 
   6   0 -12      334.73      341.15     32.65 o 
   8   0 -12      565.26      550.95     80.55 o 
   1   1 -12     2131.54     2127.82     33.51 o 
   2   1 -12      188.34      203.13      8.78 o 
   3   1 -12     1015.24     1073.49     21.94 o 
   4   1 -12      125.68      148.63     11.60 o 
   5   1 -12       80.77       89.09     14.30 o 
   6   1 -12       80.77       83.19     16.33 o 
   7   1 -12      609.82      636.73     38.67 o 
   8   1 -12      604.30      550.48     64.42 o 
   0   2 -12     2147.21     2159.90     52.14 o 
   1   2 -12       44.11       51.65      5.98 o 
   2   2 -12     1028.98     1033.81     21.03 o 
   3   2 -12      399.69      412.20     12.68 o 
   4   2 -12      636.09      638.00     20.65 o 
   5   2 -12      541.56      505.82     26.02 o 
   6   2 -12      367.17      362.95     26.74 o 
   7   2 -12      192.29      177.01     21.19 o 
   8   2 -12      156.78      159.53     43.61 o 
   1   3 -12     4110.12     4163.49     60.36 o 
   2   3 -12      284.75      302.83     10.44 o 
   3   3 -12     1157.08     1205.12     28.93 o 
   4   3 -12     1191.11     1155.81     30.19 o 
   5   3 -12       58.71       71.19     11.46 o 
   6   3 -12      285.00      265.35     24.55 o 
   7   3 -12      700.27      701.09     51.20 o 
   0   4 -12     1905.16     1906.77     70.21 o 
   1   4 -12       63.75       62.44      6.46 o 
   2   4 -12     1080.20     1090.24     25.17 o 
   3   4 -12     1342.97     1359.48     31.11 o 
   4   4 -12      160.76      138.75      9.91 o 
   5   4 -12       24.31       31.59      9.15 o 
   6   4 -12      542.98      538.46     29.53 o 
   7   4 -12        0.64       -8.75     22.07 o 
   1   5 -12     1174.12     1229.65     35.44 o 
   2   5 -12      183.39      189.65     10.93 o 
   3   5 -12      582.46      573.79     20.14 o 
   4   5 -12      126.03      147.28     16.83 o 
   5   5 -12       39.59       24.53      7.68 o 
   6   5 -12      159.59      154.28     28.96 o 
   7   5 -12      634.18      577.03     50.47 o 
   0   6 -12     1934.09     1909.27     66.36 o 
   1   6 -12      647.93      635.87     24.87 o 
   2   6 -12      793.23      845.96     31.10 o 
   3   6 -12      585.22      604.46     22.27 o 
   4   6 -12      405.34      377.95     21.17 o 
   5   6 -12      151.51      159.05     21.49 o 
   6   6 -12      104.60      131.97     25.41 o 
   7   6 -12      254.80      223.60     48.39 o 
   1   7 -12      871.57      819.82     75.82 o 
   2   7 -12      904.81      881.34     33.93 o 
   3   7 -12      215.45      192.73     12.74 o 
   4   7 -12      245.02      231.81     17.78 o 
   5   7 -12      163.85      186.94     23.40 o 
   6   7 -12      309.59      332.73     35.51 o 
   7   7 -12      290.92      260.15     44.94 o 
   0   8 -12      769.03      742.60     51.46 o 
   1   8 -12      186.36      186.64     19.74 o 
   2   8 -12     2658.95     2685.27     89.09 o 
   3   8 -12      751.01      735.37     36.23 o 
   4   8 -12       81.04       74.65     18.52 o 
   5   8 -12      113.47       80.12     24.30 o 
   6   8 -12      402.38      378.02     37.00 o 
   1   9 -12     2241.37     2242.11     77.59 o 
   2   9 -12      183.76      183.79     23.15 o 
   3   9 -12      800.71      809.49     42.32 o 
   4   9 -12      873.58      831.05     50.61 o 
   5   9 -12        5.69      -15.62     22.19 o 
   6   9 -12        5.73       43.21     30.62 o 
   0  10 -12     2209.09     2352.81    131.67 o 
   1  10 -12      115.72       88.89     22.56 o 
   2  10 -12     1124.57     1232.40     75.11 o 
   3  10 -12     1086.75     1158.83     61.86 o 
   4  10 -12      980.41     1102.38     57.33 o 
   5  10 -12     1035.27     1061.78     67.59 o 
   1  11 -12      275.96      380.42     33.15 o 
   2  11 -12      242.99      243.51     29.09 o 
   3  11 -12      173.05      115.14     27.04 o 
   4  11 -12      369.87      380.27     38.73 o 
   0  12 -12      404.41      363.30     45.53 o 
   1  12 -12      772.23      714.49     48.43 o 
   2  12 -12      652.10      666.70     46.63 o 
   3  12 -12      274.94      234.03     29.32 o 
   1  13 -12      103.12      118.61     29.15 o 
   2  13 -12      170.58      147.39     34.47 o 
   2   0 -11     3293.10     3504.19     76.96 o 
   6   0 -11     1630.54     1662.04     78.42 o 
   8   0 -11      723.01      547.19     61.94 o 
   0   1 -11     1919.73     1975.95     50.74 o 
   1   1 -11     4967.71     5074.99     74.17 o 
   2   1 -11     1204.99     1209.30     21.40 o 
   3   1 -11       98.59       88.72      7.40 o 
   4   1 -11     1253.53     1260.33     25.00 o 
   5   1 -11     3882.97     3956.48     97.83 o 
   6   1 -11       23.11       17.37     12.26 o 
   7   1 -11      116.83      111.77     16.80 o 
   8   1 -11     1383.12     1292.33     71.29 o 
   1   2 -11      557.72      603.92     14.33 o 
   2   2 -11      909.87      924.37     17.48 o 
   3   2 -11     1160.91     1087.83     23.01 o 
   4   2 -11     4041.02     4143.66     78.10 o 
   5   2 -11      122.43      113.56     12.64 o 
   6   2 -11     2082.97     2061.90     61.00 o 
   7   2 -11      182.60      183.09     20.74 o 
   8   2 -11      605.11      468.25     92.00 o 
   0   3 -11      133.13      118.61      7.53 o 
   1   3 -11       42.89       44.52      3.88 o 
   2   3 -11      392.83      431.31     13.10 o 
   3   3 -11     1944.88     1998.66     37.52 o 
   4   3 -11      172.59      176.24      8.83 o 
   5   3 -11     1764.08     1769.19     43.71 o 
   6   3 -11      236.77      246.75     19.43 o 
   7   3 -11      496.17      492.11     26.10 o 
   8   3 -11       95.21       83.47     32.19 o 
   1   4 -11     1537.24     1522.03     28.31 o 
   2   4 -11      462.58      457.28     14.32 o 
   3   4 -11      656.94      623.81     16.78 o 
   4   4 -11     3730.27     3887.19     76.86 o 
   5   4 -11       97.17       76.19      9.55 o 
   6   4 -11     1266.67     1280.55     50.89 o 
   7   4 -11      223.42      217.41     23.51 o 
   8   4 -11      363.19      323.34     43.86 o 
   0   5 -11      443.17      456.38     23.47 o 
   1   5 -11      499.65      501.20     20.02 o 
   2   5 -11     1782.82     1918.78     35.72 o 
   3   5 -11     2282.74     2273.52     47.86 o 
   4   5 -11      276.55      262.53     14.86 o 
   5   5 -11     1517.30     1496.53     46.57 o 
   6   5 -11      140.68      128.24     16.35 o 
   7   5 -11      735.84      652.57     46.11 o 
   8   5 -11      131.47       32.25     34.49 o 
   1   6 -11     1000.66      966.32     29.28 o 
   2   6 -11       45.08       55.03     13.97 o 
   3   6 -11       59.09       58.37      8.73 o 
   4   6 -11      977.44     1068.33     34.49 o 
   5   6 -11      201.32      177.96     17.35 o 
   6   6 -11      467.14      498.73     32.62 o 
   7   6 -11       84.45      100.65     37.06 o 
   0   7 -11       19.58       -3.49     15.68 o 
   1   7 -11      416.01      404.74     19.45 o 
   2   7 -11       52.31       19.45     10.97 o 
   3   7 -11     1640.41     1665.40     49.02 o 
   4   7 -11      135.92      145.73     14.24 o 
   5   7 -11      428.93      422.06     27.33 o 
   6   7 -11      201.70      199.35     25.87 o 
   7   7 -11      990.95      980.15     74.38 o 
   1   8 -11     1301.00     1291.97     40.22 o 
   2   8 -11      496.05      490.96     26.04 o 
   3   8 -11      197.33      158.04     10.20 o 
   4   8 -11      865.57      904.00     38.90 o 
   5   8 -11      238.20      242.82     24.74 o 
   6   8 -11      898.80      888.14     52.63 o 
   7   8 -11      142.87      129.23     35.23 o 
   0   9 -11      451.84      448.89     33.30 o 
   1   9 -11      253.82      226.55     20.75 o 
   2   9 -11     1071.80     1140.08     44.33 o 
   3   9 -11     2445.96     2504.33     95.73 o 
   4   9 -11      254.71      249.46     27.04 o 
   5   9 -11     1164.55     1245.09     68.61 o 
   6   9 -11       43.64       32.83     31.59 o 
   1  10 -11      872.15      891.34     38.30 o 
   2  10 -11      886.58      845.77     43.49 o 
   3  10 -11      297.27      267.73     24.42 o 
   4  10 -11      492.89      448.37     34.11 o 
   5  10 -11        9.17       16.20     39.34 o 
   6  10 -11     1192.84     1231.02     87.02 o 
   0  11 -11     3617.84     3829.94    201.38 o 
   1  11 -11       55.59       51.96     17.88 o 
   2  11 -11        5.07        1.37     21.21 o 
   3  11 -11      277.22      267.75     28.22 o 
   4  11 -11      824.47      820.06     52.45 o 
   5  11 -11      194.44      170.30     26.42 o 
   1  12 -11     1132.26     1228.17     61.93 o 
   2  12 -11      230.56      256.28     33.71 o 
   3  12 -11      113.64       79.49     22.81 o 
   4  12 -11      544.21      531.86     57.66 o 
   0  13 -11      736.60      703.45     66.45 o 
   1  13 -11      168.60      157.57     27.01 o 
   2  13 -11       21.24       25.10     22.86 o 
   3  13 -11      257.65      271.87     37.89 o 
   1  14 -11      162.29      172.12     29.11 o 
   0   0 -10     7320.04     7616.38    198.55 o 
   2   0 -10     1589.74     1605.63     34.11 o 
   4   0 -10      563.26      604.58     21.04 o 
   6   0 -10      842.01      792.54     38.68 o 
   8   0 -10      446.04      459.31     54.06 o 
   1   1 -10     3420.94     3366.31     42.35 o 
   2   1 -10     1169.73     1181.22     18.50 o 
   3   1 -10       10.14       13.87      5.35 o 
   4   1 -10      389.34      408.35     11.33 o 
   5   1 -10      428.38      426.98     15.79 o 
   6   1 -10       86.66      107.02     15.98 o 
   7   1 -10     1759.96     1716.84     62.77 o 
   8   1 -10       68.58      100.75     23.30 o 
   0   2 -10    11171.20    10730.74    181.49 o 
   1   2 -10      337.49      356.23      8.96 o 
   2   2 -10     1180.86     1136.81     18.22 o 
   3   2 -10       81.78       85.97      6.57 o 
   4   2 -10      219.72      233.97     10.12 o 
   5   2 -10      599.27      606.80     23.02 o 
   6   2 -10     1195.97     1204.02     41.86 o 
   7   2 -10      355.98      347.63     20.58 o 
   8   2 -10      804.72      773.62     56.61 o 
   1   3 -10     4274.43     4229.88     57.82 o 
   2   3 -10      475.25      499.38     13.33 o 
   3   3 -10      832.26      839.83     17.81 o 
   4   3 -10     1910.42     1934.49     37.13 o 
   5   3 -10      858.07      823.80     24.38 o 
   6   3 -10        0.51        8.82      9.73 o 
   7   3 -10      205.57      177.25     21.02 o 
   8   3 -10      197.09      213.88     31.75 o 
   0   4 -10     3917.51     3948.20     90.21 o 
   1   4 -10       37.12       28.32      4.13 o 
   2   4 -10     5709.84     5854.29     86.63 o 
   3   4 -10     1601.07     1618.37     29.74 o 
   4   4 -10     1088.38     1124.63     24.33 o 
   5   4 -10      793.06      792.24     23.49 o 
   6   4 -10       31.49       28.42     11.67 o 
   7   4 -10      286.79      271.18     22.26 o 
   8   4 -10      304.80      301.78     40.50 o 
   1   5 -10     9466.68     9674.53    174.97 o 
   2   5 -10      663.73      660.38     16.63 o 
   3   5 -10      463.69      439.91     15.52 o 
   4   5 -10      689.79      724.59     19.26 o 
   5   5 -10      618.68      636.30     20.59 o 
   6   5 -10       93.19       86.74     13.37 o 
   7   5 -10      563.74      476.72     36.83 o 
   8   5 -10       71.37       88.01     31.77 o 
   0   6 -10     9072.47     9132.34    239.02 o 
   1   6 -10      915.42      892.69     24.72 o 
   2   6 -10     1704.39     1733.55     35.85 o 
   3   6 -10      392.31      384.42     14.27 o 
   4   6 -10      123.66      106.41     13.05 o 
   5   6 -10      187.05      211.60     11.98 o 
   6   6 -10      469.05      448.11     28.53 o 
   7   6 -10      159.72      161.95     30.25 o 
   8   6 -10       26.03      -12.38     30.14 o 
   1   7 -10     1227.05     1212.30     32.43 o 
   2   7 -10       84.04       80.85     11.70 o 
   3   7 -10      181.29      173.54     11.27 o 
   4   7 -10      760.37      692.37     24.68 o 
   5   7 -10      682.10      721.58     32.54 o 
   6   7 -10      128.35      135.88     15.07 o 
   7   7 -10      149.89      167.81     34.53 o 
   0   8 -10     1314.73     1422.13     50.29 o 
   1   8 -10      124.00       97.06     13.34 o 
   2   8 -10      317.19      310.30     17.66 o 
   3   8 -10     1902.64     1931.29     52.30 o 
   4   8 -10      475.58      458.90     22.17 o 
   5   8 -10      528.76      502.65     48.98 o 
   6   8 -10      133.87      132.74     21.35 o 
   7   8 -10       57.07       70.00     40.07 o 
   1   9 -10     2904.64     2889.80     74.59 o 
   2   9 -10      848.39      860.19     31.86 o 
   3   9 -10        4.17        2.88      6.98 o 
   4   9 -10      644.25      701.69     28.96 o 
   5   9 -10      599.08      543.93     34.47 o 
   6   9 -10       51.10       17.24     22.20 o 
   7   9 -10      707.72      770.38     71.65 o 
   0  10 -10     3188.55     3373.57    133.13 o 
   1  10 -10       81.84       64.37     15.77 o 
   2  10 -10      484.13      477.63     25.28 o 
   3  10 -10      865.16      815.29     42.20 o 
   4  10 -10       89.06      114.72     27.35 o 
   5  10 -10      697.67      681.78     43.38 o 
   6  10 -10      301.22      305.89     44.02 o 
   1  11 -10     1149.05     1210.89     48.17 o 
   2  11 -10      461.92      424.04     30.62 o 
   3  11 -10      678.48      604.99     36.49 o 
   4  11 -10      465.50      465.01     36.12 o 
   5  11 -10      174.02      159.91     27.41 o 
   0  12 -10     1499.93     1473.66     95.09 o 
   1  12 -10      824.12      806.77     43.22 o 
   2  12 -10      884.16      886.89     49.50 o 
   3  12 -10      178.36      181.28     24.01 o 
   4  12 -10       89.66       93.39     25.58 o 
   5  12 -10      621.38      603.63     54.65 o 
   1  13 -10     1018.44     1042.61     60.23 o 
   2  13 -10      340.11      330.08     31.08 o 
   3  13 -10      147.78      134.40     26.58 o 
   4  13 -10      131.23       69.39     24.16 o 
   0  14 -10      140.77      122.03     48.76 o 
   1  14 -10       45.02       36.51     27.29 o 
   2  14 -10       71.28       74.59     29.05 o 
   2   0  -9     1078.75      982.59     20.97 o 
   4   0  -9      692.70      673.68     22.89 o 
   6   0  -9      673.21      674.96     32.72 o 
   8   0  -9      175.08      137.22     24.76 o 
   0   1  -9      487.09      467.30     15.38 o 
   1   1  -9      436.41      472.34     10.61 o 
   2   1  -9      218.51      202.50      6.66 o 
   3   1  -9     2967.18     2964.51     43.31 o 
   4   1  -9       62.23       67.20      6.23 o 
   5   1  -9     2635.10     2672.18     47.45 o 
   6   1  -9      740.72      701.81     28.72 o 
   7   1  -9     1338.92     1351.68     55.68 o 
   8   1  -9      331.39      284.44     23.61 o 
   9   1  -9       42.58      105.06     41.24 o 
   1   2  -9      860.54      952.23     14.98 o 
   2   2  -9      417.74      444.08     10.04 o 
   3   2  -9      435.76      446.47     11.44 o 
   4   2  -9     1812.94     1832.93     31.31 o 
   5   2  -9      733.28      713.93     18.19 o 
   6   2  -9     3046.65     3096.49     78.25 o 
   7   2  -9      297.67      271.25     18.38 o 
   8   2  -9      646.86      605.77     37.64 o 
   9   2  -9       32.70       14.13     32.68 o 
   0   3  -9     4492.74     4399.58     79.33 o 
   1   3  -9      546.60      584.43      9.87 o 
   2   3  -9      707.25      721.49     14.33 o 
   3   3  -9     3691.49     3739.65     55.80 o 
   4   3  -9      590.80      575.47     13.40 o 
   5   3  -9     3997.70     4024.64     82.92 o 
   6   3  -9      951.96      961.67     31.15 o 
   7   3  -9     1984.03     2048.11     62.76 o 
   8   3  -9        0.13        1.29     20.81 o 
   9   3  -9      104.52       29.79     31.75 o 
   1   4  -9       45.87       34.20      4.26 o 
   2   4  -9     1309.90     1337.77     23.52 o 
   3   4  -9      343.53      338.28      9.22 o 
   4   4  -9     2346.53     2395.88     41.26 o 
   5   4  -9      204.22      191.82     11.22 o 
   6   4  -9     3262.03     3365.39     94.75 o 
   7   4  -9       30.24       36.61     14.15 o 
   8   4  -9      238.20      268.66     30.10 o 
   0   5  -9     1288.42     1364.68     37.70 o 
   1   5  -9       21.99       10.35      9.43 o 
   2   5  -9      338.73      352.07     10.85 o 
   3   5  -9       51.83       37.78      5.93 o 
   4   5  -9      402.45      394.76     11.51 o 
   5   5  -9     3198.91     3311.48     65.91 o 
   6   5  -9      530.30      553.54     22.04 o 
   7   5  -9      943.13      973.27     52.64 o 
   8   5  -9       47.65       10.14     28.05 o 
   1   6  -9     1530.65     1525.88     32.97 o 
   2   6  -9       58.34       76.43      7.79 o 
   3   6  -9      391.36      376.97     13.68 o 
   4   6  -9      446.73      452.28     18.83 o 
   5   6  -9      371.81      383.11     15.06 o 
   6   6  -9     1509.91     1457.34     62.53 o 
   7   6  -9       23.10       -0.18     24.10 o 
   8   6  -9      302.57      322.67     40.84 o 
   0   7  -9     1396.47     1392.02     46.88 o 
   1   7  -9     1287.89     1278.40     33.68 o 
   2   7  -9      970.70      961.86     21.56 o 
   3   7  -9       47.62       43.43     25.53 o 
   4   7  -9      479.12      437.82     19.48 o 
   5   7  -9     2783.63     2971.81     80.56 o 
   6   7  -9       90.95       56.63     13.61 o 
   7   7  -9      337.36      390.43     47.65 o 
   8   7  -9     1242.56     1281.68    100.10 o 
   1   8  -9      106.11       84.81     11.45 o 
   2   8  -9      146.48      133.45     14.95 o 
   3   8  -9      366.79      328.47     14.67 o 
   4   8  -9     3423.25     3361.76     77.07 o 
   5   8  -9       16.14        2.37     11.76 o 
   6   8  -9     1227.31     1232.60     58.07 o 
   7   8  -9       67.60       55.24     31.93 o 
   0   9  -9      219.53      193.84     26.75 o 
   1   9  -9      184.37      169.21     15.91 o 
   2   9  -9     1701.77     1763.19     44.83 o 
   3   9  -9      697.56      696.47     24.68 o 
   4   9  -9      254.01      274.38     16.46 o 
   5   9  -9     1202.38     1201.89     59.70 o 
   6   9  -9       12.68       11.60     17.38 o 
   7   9  -9      453.74      453.51     49.35 o 
   1  10  -9     1948.88     1956.62     55.64 o 
   2  10  -9      704.06      720.08     26.94 o 
   3  10  -9      632.73      632.80     24.45 o 
   4  10  -9     1541.29     1585.13     60.30 o 
   5  10  -9       16.40       15.96     18.60 o 
   6  10  -9     1051.94     1036.05     73.38 o 
   0  11  -9      257.08      246.79     29.77 o 
   1  11  -9      383.89      337.96     22.37 o 
   2  11  -9      295.02      263.73     19.14 o 
   3  11  -9      156.83      170.06     20.11 o 
   4  11  -9      196.06      179.56     25.59 o 
   5  11  -9      360.87      375.03     32.03 o 
   6  11  -9       60.44       28.49     30.00 o 
   1  12  -9      658.93      688.33     31.74 o 
   2  12  -9       11.27        1.66     17.25 o 
   3  12  -9      484.80      482.08     31.52 o 
   4  12  -9      510.39      509.72     37.98 o 
   5  12  -9       39.61       24.05     29.19 o 
   0  13  -9     1118.58     1142.04     78.18 o 
   1  13  -9      154.98      151.85     20.42 o 
   2  13  -9      489.70      509.00     35.55 o 
   3  13  -9      335.56      273.85     30.34 o 
   4  13  -9       81.23       63.21     26.02 o 
   1  14  -9      782.12      807.18     50.06 o 
   2  14  -9      146.61      161.31     27.35 o 
   3  14  -9      128.05      135.94     28.40 o 
   0  15  -9      559.41      492.81     64.87 o 
   1  15  -9       24.72       -6.06     22.95 o 
   0   0  -8    40043.94    40720.50   1093.91 o 
   2   0  -8     4884.97     5037.04     92.81 o 
   4   0  -8       46.78       39.78      8.02 o 
   6   0  -8     5149.12     5062.19    161.41 o 
   8   0  -8      397.03      384.95     35.47 o 
   1   1  -8     9532.90     9780.11    118.14 o 
   2   1  -8     1182.27     1243.51     17.81 o 
   3   1  -8     1375.83     1400.83     21.31 o 
   4   1  -8      134.86      137.21      7.41 o 
   5   1  -8      487.66      497.98     14.43 o 
   6   1  -8     3148.45     3170.85     68.80 o 
   7   1  -8      713.63      699.12     41.38 o 
   8   1  -8      152.71      163.36     18.53 o 
   9   1  -8      678.61      671.12     59.19 o 
   0   2  -8     1594.06     1421.18     24.62 o 
   1   2  -8     1955.44     2027.78     26.60 o 
   2   2  -8     1023.89      947.70     15.08 o 
   3   2  -8      819.28      837.91     15.06 o 
   4   2  -8       89.43       91.54      7.85 o 
   5   2  -8      967.70      970.10     20.92 o 
   6   2  -8      869.26      884.36     24.26 o 
   7   2  -8       10.12        3.46      8.99 o 
   8   2  -8      441.73      393.22     26.86 o 
   9   2  -8        7.63        1.80     35.34 o 
   1   3  -8     6265.31     6088.68     74.83 o 
   2   3  -8      930.91      960.76     17.08 o 
   3   3  -8      236.98      224.06      7.16 o 
   4   3  -8     1233.39     1243.22     23.39 o 
   5   3  -8     1118.53     1083.06     24.57 o 
   6   3  -8      267.53      260.12     14.23 o 
   7   3  -8      768.27      734.98     30.34 o 
   8   3  -8      216.67      182.49     26.14 o 
   9   3  -8      543.15      567.02     47.02 o 
   0   4  -8    14425.89    14515.33    334.09 o 
   1   4  -8      376.88      375.39      8.39 o 
   2   4  -8     2643.97     2585.16     37.97 o 
   3   4  -8      425.07      436.05      9.99 o 
   4   4  -8        7.05        5.79      4.84 o 
   5   4  -8      215.07      200.00      9.29 o 
   6   4  -8     1570.18     1624.54     41.10 o 
   7   4  -8      462.38      420.93     23.24 o 
   8   4  -8      645.13      646.51     44.00 o 
   9   4  -8       78.01       66.56     34.27 o 
   1   5  -8     1434.65     1365.64     28.51 o 
   2   5  -8      790.07      863.34     17.70 o 
   3   5  -8      722.31      722.40     17.03 o 
   4   5  -8     1018.77     1051.98     20.07 o 
   5   5  -8      282.27      270.44     10.55 o 
   6   5  -8      185.40      190.90     15.98 o 
   7   5  -8      698.07      698.34     35.55 o 
   8   5  -8      184.55      148.78     24.26 o 
   0   6  -8     1296.31     1302.65     49.76 o 
   1   6  -8      956.17      946.35     28.81 o 
   2   6  -8     2010.14     1926.46     34.20 o 
   3   6  -8     1882.64     1857.37     35.43 o 
   4   6  -8      263.07      277.91      9.38 o 
   5   6  -8      194.01      185.24     10.04 o 
   6   6  -8      153.91      146.01     14.35 o 
   7   6  -8        5.76        4.27     18.40 o 
   8   6  -8      722.17      697.92     60.16 o 
   1   7  -8     6988.47     7112.45    129.66 o 
   2   7  -8      154.56      160.83      7.24 o 
   3   7  -8      816.29      809.50     19.61 o 
   4   7  -8      595.92      562.74     20.46 o 
   5   7  -8      264.83      259.84     13.15 o 
   6   7  -8      498.55      517.34     25.14 o 
   7   7  -8      745.31      736.73     45.70 o 
   8   7  -8        0.91      -13.08     38.05 o 
   0   8  -8     5867.99     5819.78    263.94 o 
   1   8  -8      106.65      131.89     13.39 o 
   2   8  -8     1964.34     2009.30     40.07 o 
   3   8  -8     1130.06     1092.82     28.76 o 
   4   8  -8      176.25      183.05     13.04 o 
   5   8  -8       57.32       50.14      6.62 o 
   6   8  -8      198.95      182.46     15.18 o 
   7   8  -8      211.95      240.58     30.39 o 
   8   8  -8      285.37      258.35     40.67 o 
   1   9  -8     1291.79     1362.91     34.73 o 
   2   9  -8     1172.69     1206.75     34.07 o 
   3   9  -8      361.81      355.51     15.00 o 
   4   9  -8     1011.22      977.68     27.94 o 
   5   9  -8       23.41       23.86     13.95 o 
   6   9  -8      781.14      820.36     41.34 o 
   7   9  -8      609.49      638.00     58.59 o 
   0  10  -8     3866.99     3972.46    149.31 o 
   1  10  -8      664.95      677.42     25.25 o 
   2  10  -8     4086.55     4206.70     97.81 o 
   3  10  -8     1923.10     1955.20     52.53 o 
   4  10  -8      180.06      147.81     13.27 o 
   5  10  -8     1466.05     1563.63     63.64 o 
   6  10  -8       66.23       65.29     32.06 o 
   7  10  -8      157.95      143.51     37.53 o 
   1  11  -8     2120.21     2062.56     56.70 o 
   2  11  -8       36.05       42.17     14.08 o 
   3  11  -8      233.53      229.47     13.72 o 
   4  11  -8      653.12      665.45     37.22 o 
   5  11  -8      234.50      211.09     25.67 o 
   6  11  -8      232.17      245.68     46.94 o 
   0  12  -8      902.87      855.39     45.20 o 
   1  12  -8      309.48      319.47     19.99 o 
   2  12  -8      383.51      335.72     23.14 o 
   3  12  -8      144.88      120.24     12.95 o 
   4  12  -8       80.62       75.24     22.43 o 
   5  12  -8      745.01      765.30     59.94 o 
   6  12  -8      294.38      298.53     39.98 o 
   1  13  -8      441.94      402.73     24.63 o 
   2  13  -8      587.73      562.41     34.12 o 
   3  13  -8      257.15      238.34     30.16 o 
   4  13  -8     1097.85     1070.72     63.56 o 
   5  13  -8      153.80      141.74     33.95 o 
   0  14  -8      921.49      896.04     83.54 o 
   1  14  -8      123.01      135.59     29.08 o 
   2  14  -8      260.64      253.12     28.70 o 
   3  14  -8      758.43      796.19     50.23 o 
   4  14  -8       40.09        6.69     41.68 o 
   1  15  -8      416.14      429.74     35.36 o 
   2  15  -8      246.85      281.17     31.94 o 
   2   0  -7      969.89      976.20     19.87 o 
   4   0  -7     6146.34     6040.23    116.72 o 
   6   0  -7     1137.19     1116.38     47.27 o 
   8   0  -7     1110.23     1226.37     59.66 o 
   0   1  -7     1713.45     1615.50     30.17 o 
   1   1  -7     1344.69     1291.55     16.44 o 
   2   1  -7      852.28      903.24     12.97 o 
   3   1  -7     1247.53     1209.84     20.28 o 
   4   1  -7      707.59      720.76     14.16 o 
   5   1  -7     3504.64     3575.57     57.23 o 
   6   1  -7     1538.02     1588.13     34.39 o 
   7   1  -7     1050.28     1051.24     37.21 o 
   8   1  -7       31.99       26.87     12.93 o 
   9   1  -7       32.94       15.37     16.43 o 
   1   2  -7      847.14      892.78     12.25 o 
   2   2  -7     3149.53     2950.35     36.81 o 
   3   2  -7      116.14      119.51      5.87 o 
   4   2  -7     4848.29     4789.57     60.16 o 
   5   2  -7      983.82      992.64     20.06 o 
   6   2  -7     4152.27     4326.63     83.68 o 
   7   2  -7      220.00      227.38     16.46 o 
   8   2  -7      161.22      178.55     18.59 o 
   9   2  -7      159.40      161.42     25.63 o 
   0   3  -7     5582.68     5937.75     88.08 o 
   1   3  -7      740.52      751.84     12.30 o 
   2   3  -7      666.88      579.33     10.99 o 
   3   3  -7     1075.98     1024.18     15.54 o 
   4   3  -7     1331.30     1358.10     22.84 o 
   5   3  -7     1910.92     1987.85     35.41 o 
   6   3  -7     2795.21     2925.57     64.01 o 
   7   3  -7      349.85      348.32     18.12 o 
   8   3  -7      501.88      460.84     25.54 o 
   9   3  -7       76.88       71.91     28.45 o 
   1   4  -7     2106.04     2095.29     29.65 o 
   2   4  -7     1132.08     1147.41     19.62 o 
   3   4  -7      252.41      236.85      7.06 o 
   4   4  -7     3213.24     3245.81     49.72 o 
   5   4  -7      489.22      504.63     14.28 o 
   6   4  -7      970.86      960.80     27.89 o 
   7   4  -7      486.15      477.92     22.91 o 
   8   4  -7      152.66      150.27     20.04 o 
   9   4  -7      544.39      468.26     46.01 o 
   0   5  -7      327.19      323.53     21.68 o 
   1   5  -7      860.70      870.70     19.87 o 
   2   5  -7     1194.48     1228.89     20.68 o 
   3   5  -7     7303.82     7317.13    113.43 o 
   4   5  -7      137.60      135.88      8.55 o 
   5   5  -7     1477.83     1474.95     30.66 o 
   6   5  -7      154.41      150.73     13.73 o 
   7   5  -7      502.73      487.63     27.60 o 
   8   5  -7       21.40       31.28     19.92 o 
   9   5  -7       11.75       51.16     31.68 o 
   1   6  -7     2699.94     2827.86     49.26 o 
   2   6  -7     2683.84     2675.10     43.26 o 
   3   6  -7      393.89      377.43     12.55 o 
   4   6  -7     2837.76     2974.37     51.57 o 
   5   6  -7       66.43       60.50      7.08 o 
   6   6  -7      566.75      531.93     21.51 o 
   7   6  -7      379.50      391.87     32.91 o 
   8   6  -7      297.01      295.22     33.13 o 
   0   7  -7      277.84      271.94     23.64 o 
   1   7  -7       72.06       76.25      9.76 o 
   2   7  -7      989.69      937.04     17.85 o 
   3   7  -7     2241.09     2216.49     40.37 o 
   4   7  -7      320.92      314.89     10.49 o 
   5   7  -7      545.55      520.97     17.43 o 
   6   7  -7      568.56      576.95     26.30 o 
   7   7  -7      972.50      994.37     51.96 o 
   8   7  -7       35.96       44.03     32.73 o 
   1   8  -7     1138.03     1156.18     27.77 o 
   2   8  -7     1525.95     1549.31     30.53 o 
   3   8  -7      289.07      285.46     11.78 o 
   4   8  -7      399.03      372.45     15.32 o 
   5   8  -7      161.63      166.31     10.52 o 
   6   8  -7     1382.69     1355.37     48.82 o 
   7   8  -7      443.03      421.80     52.86 o 
   8   8  -7      112.10       82.97     33.39 o 
   0   9  -7     5643.30     5601.26    171.65 o 
   1   9  -7     2427.61     2493.20     53.97 o 
   2   9  -7      436.37      418.03     13.27 o 
   3   9  -7     3657.67     3760.13     89.51 o 
   4   9  -7      255.39      215.92     14.28 o 
   5   9  -7     2096.61     2196.99     57.34 o 
   6   9  -7      533.01      538.83     28.32 o 
   7   9  -7      461.47      469.73     47.05 o 
   1  10  -7      990.28     1039.68     30.31 o 
   2  10  -7      167.23      177.92      8.24 o 
   3  10  -7      733.12      748.92     22.88 o 
   4  10  -7      345.88      359.51     19.54 o 
   5  10  -7      158.54      175.63     20.95 o 
   6  10  -7      342.62      352.27     36.00 o 
   7  10  -7      242.73      233.29     38.55 o 
   0  11  -7      609.60      612.49     41.82 o 
   1  11  -7      425.02      435.12     19.21 o 
   2  11  -7     1562.20     1577.62     47.66 o 
   3  11  -7      346.84      296.74     17.27 o 
   4  11  -7       31.49       20.92     10.87 o 
   5  11  -7     1480.87     1490.92     65.83 o 
   6  11  -7      124.28      111.25     29.68 o 
   7  11  -7      620.43      528.73     53.93 o 
   1  12  -7      845.38      862.55     34.63 o 
   2  12  -7      156.51      174.80     16.10 o 
   3  12  -7      265.50      242.13     13.96 o 
   4  12  -7      663.57      661.69     37.23 o 
   5  12  -7      136.02      130.66     29.90 o 
   6  12  -7      613.79      592.11     58.75 o 
   0  13  -7     2172.75     2071.38     96.05 o 
   1  13  -7      274.05      252.78     20.19 o 
   2  13  -7      722.35      683.10     33.20 o 
   3  13  -7      960.63      962.89     42.73 o 
   4  13  -7      126.42      153.43     22.49 o 
   5  13  -7      950.80      963.14     75.65 o 
   1  14  -7      202.71      226.83     23.59 o 
   2  14  -7      146.32      149.51     22.12 o 
   3  14  -7      166.91      126.44     27.44 o 
   4  14  -7      453.65      388.86     45.14 o 
   0  15  -7      848.36      911.94     82.81 o 
   1  15  -7       78.05       63.80     21.94 o 
   2  15  -7      958.65      971.44     66.29 o 
   3  15  -7       20.11       -8.70     22.33 o 
   0   0  -6     1303.01     1377.55     33.99 o 
   2   0  -6     4196.77     4097.14     70.87 o 
   4   0  -6     5716.14     6063.22    120.14 o 
   6   0  -6      255.06      277.81     15.95 o 
   8   0  -6     2174.39     2283.46    103.82 o 
   1   1  -6     4329.89     4058.78     50.10 o 
   2   1  -6      505.81      524.79      8.52 o 
   3   1  -6     3666.72     3683.00     46.13 o 
   4   1  -6     5482.01     5911.18     74.05 o 
   5   1  -6      584.78      602.47     14.80 o 
   6   1  -6      421.58      413.72     14.54 o 
   7   1  -6      974.96      941.17     40.06 o 
   8   1  -6      271.05      276.36     19.04 o 
   9   1  -6     1767.42     1904.37     85.37 o 
   0   2  -6     4466.67     4447.60     74.09 o 
   1   2  -6      217.25      240.13      5.29 o 
   2   2  -6    14057.79    13779.15    174.16 o 
   3   2  -6     1219.27     1292.75     19.32 o 
   4   2  -6      854.53      914.93     15.65 o 
   5   2  -6      151.83      152.98      7.76 o 
   6   2  -6       52.35       53.91      7.25 o 
   7   2  -6     1715.93     1786.55     47.84 o 
   8   2  -6     2649.75     2758.93    103.11 o 
   9   2  -6      100.05      106.87     25.06 o 
   1   3  -6     4938.36     4906.30     66.80 o 
   2   3  -6      935.00      950.09     13.48 o 
   3   3  -6      483.41      448.06      8.74 o 
   4   3  -6      896.29      879.39     15.00 o 
   5   3  -6     1178.57     1195.51     23.15 o 
   6   3  -6      148.71      148.65      8.67 o 
   7   3  -6     1919.52     1909.95     55.69 o 
   8   3  -6      164.94      161.72     14.73 o 
   9   3  -6      707.00      687.17     49.74 o 
   0   4  -6    11911.49    12000.34    280.17 o 
   1   4  -6     3271.40     3252.78     45.86 o 
   2   4  -6     1165.92     1109.93     18.68 o 
   3   4  -6      383.19      358.83      7.68 o 
   4   4  -6     3601.01     3636.41     55.42 o 
   5   4  -6     2342.83     2384.98     41.54 o 
   6   4  -6      124.24      128.00      8.49 o 
   7   4  -6      360.94      373.45     17.14 o 
   8   4  -6      641.98      618.91     34.00 o 
   9   4  -6       84.92       43.72     23.14 o 
   1   5  -6     2788.93     2481.40     33.99 o 
   2   5  -6      409.14      427.91     10.52 o 
   3   5  -6     4111.93     4102.76     57.18 o 
   4   5  -6      989.16     1033.96     21.15 o 
   5   5  -6       75.26       72.22      6.85 o 
   6   5  -6      371.04      391.98     17.26 o 
   7   5  -6     1388.14     1374.58     48.60 o 
   8   5  -6       18.94       31.63     18.71 o 
   9   5  -6      875.07      893.77     68.61 o 
   0   6  -6     3035.13     2814.27     72.07 o 
   1   6  -6      525.97      493.38     14.80 o 
   2   6  -6      506.78      507.79     11.91 o 
   3   6  -6      900.53      926.88     18.22 o 
   4   6  -6     1371.48     1347.77     25.37 o 
   5   6  -6      998.11     1024.04     24.11 o 
   6   6  -6      893.43      894.84     36.05 o 
   7   6  -6       16.60       20.31     15.69 o 
   8   6  -6     1435.67     1518.20     73.07 o 
   9   6  -6      270.37      280.30     40.93 o 
   1   7  -6      634.31      624.40     16.52 o 
   2   7  -6      682.76      732.91     15.46 o 
   3   7  -6     1288.47     1273.76     27.55 o 
   4   7  -6      713.09      724.44     17.20 o 
   5   7  -6      457.10      432.89     14.82 o 
   6   7  -6     1608.95     1606.77     50.06 o 
   7   7  -6      830.40      839.72     41.35 o 
   8   7  -6       51.86       12.57     21.14 o 
   0   8  -6     2317.20     2300.18     64.22 o 
   1   8  -6     1759.29     1743.43     35.59 o 
   2   8  -6      394.59      385.01     15.83 o 
   3   8  -6      185.62      182.83     11.68 o 
   4   8  -6     2187.21     2297.63     42.62 o 
   5   8  -6      472.41      504.49     16.70 o 
   6   8  -6     2203.23     2183.35     75.11 o 
   7   8  -6      174.57      207.06     27.16 o 
   8   8  -6      703.39      647.76     57.03 o 
   1   9  -6     2510.13     2564.91     51.91 o 
   2   9  -6     1012.41     1065.83     23.10 o 
   3   9  -6     1326.88     1349.21     31.68 o 
   4   9  -6      143.50      132.32      7.57 o 
   5   9  -6      852.63      823.55     25.39 o 
   6   9  -6      574.78      575.43     31.88 o 
   7   9  -6      641.57      662.88     49.80 o 
   8   9  -6      228.44      221.95     39.22 o 
   0  10  -6     2484.73     2583.52     88.05 o 
   1  10  -6      268.68      250.70     16.77 o 
   2  10  -6      378.81      386.11     13.18 o 
   3  10  -6      798.18      781.83     24.49 o 
   4  10  -6      250.84      239.47     15.48 o 
   5  10  -6      134.89      131.18     10.54 o 
   6  10  -6      486.19      417.34     38.93 o 
   7  10  -6      315.83      296.59     35.02 o 
   1  11  -6       19.97       31.13     11.17 o 
   2  11  -6      547.24      533.10     18.50 o 
   3  11  -6      292.24      259.40     13.97 o 
   4  11  -6      457.70      467.24     22.97 o 
   5  11  -6       30.74       13.45      9.25 o 
   6  11  -6      307.90      366.63     40.35 o 
   7  11  -6       18.62        4.10     28.70 o 
   0  12  -6     1143.76     1222.96     56.58 o 
   1  12  -6      307.40      293.81     19.58 o 
   2  12  -6      794.15      787.66     28.46 o 
   3  12  -6     3370.16     3539.23    113.14 o 
   4  12  -6      294.87      250.62     21.01 o 
   5  12  -6      421.13      410.40     44.93 o 
   6  12  -6      308.66      315.39     44.36 o 
   1  13  -6     2374.46     2291.34     81.49 o 
   2  13  -6      341.40      311.26     16.99 o 
   3  13  -6      173.74      126.33     19.86 o 
   4  13  -6      939.54      957.74     47.77 o 
   5  13  -6      121.60      194.74     34.40 o 
   0  14  -6      204.95      223.72     33.79 o 
   1  14  -6       79.60       78.11     18.75 o 
   2  14  -6      333.94      343.95     31.76 o 
   3  14  -6      856.85      867.33     51.91 o 
   4  14  -6      122.12      106.29     28.34 o 
   5  14  -6      320.79      357.73     46.21 o 
   1  15  -6      173.55      154.74     23.39 o 
   2  15  -6      671.42      696.81     43.80 o 
   3  15  -6      330.69      342.10     32.19 o 
   0  16  -6      310.69      319.35     45.42 o 
   1  16  -6      204.55      215.84     30.08 o 
   2  16  -6      156.79      171.31     35.33 o 
   2   0  -5    18059.48    18721.04    299.01 o 
   4   0  -5    20062.36    20697.77    397.68 o 
   6   0  -5      289.18      241.95     33.35 o 
   8   0  -5      730.44      742.14     42.36 o 
   0   1  -5     1126.25     1018.84     21.18 o 
   1   1  -5      794.66      809.97     11.43 o 
   2   1  -5     1526.49     1632.37     20.67 o 
   3   1  -5    29013.36    28780.93    340.60 o 
   4   1  -5     2313.28     2452.95     35.81 o 
   5   1  -5      735.95      727.98     14.68 o 
   6   1  -5      338.82      323.45     11.93 o 
   7   1  -5     1148.72     1190.47     30.61 o 
   8   1  -5      300.42      286.98     18.08 o 
   9   1  -5      261.57      242.81     23.13 o 
   1   2  -5      333.50      349.98      6.19 o 
   2   2  -5     2120.84     2049.91     24.63 o 
   3   2  -5      793.53      831.31     12.14 o 
   4   2  -5      740.64      664.68     11.75 o 
   5   2  -5       33.30       27.37      4.91 o 
   6   2  -5      342.63      361.38     11.70 o 
   7   2  -5      672.33      649.43     26.02 o 
   8   2  -5      261.77      287.08     18.38 o 
   9   2  -5      123.54       95.10     21.06 o 
   0   3  -5     5039.85     4812.96    110.61 o 
   1   3  -5     7274.82     7194.33     97.99 o 
   2   3  -5     3679.21     3795.10     44.84 o 
   3   3  -5     6915.65     6739.71     84.76 o 
   4   3  -5     1599.21     1557.65     21.29 o 
   5   3  -5     1808.07     1833.39     32.69 o 
   6   3  -5     1258.33     1252.93     27.76 o 
   7   3  -5      546.31      537.66     21.95 o 
   8   3  -5      542.76      538.83     25.79 o 
   9   3  -5      202.97      201.07     28.34 o 
   1   4  -5      455.58      380.97      7.66 o 
   2   4  -5    11216.69    11519.03    152.84 o 
   3   4  -5      513.99      552.75     10.81 o 
   4   4  -5     2347.80     2301.05     35.02 o 
   5   4  -5      958.86      971.19     20.48 o 
   6   4  -5      797.52      783.82     19.73 o 
   7   4  -5      422.27      421.44     22.24 o 
   8   4  -5       98.66      101.40     23.17 o 
   9   4  -5      256.48      230.04     29.72 o 
   0   5  -5    11447.27    11578.27    247.66 o 
   1   5  -5     9523.78     9985.95    140.93 o 
   2   5  -5     1505.69     1690.42     30.01 o 
   3   5  -5     1423.66     1367.19     21.01 o 
   4   5  -5      126.34      117.75      6.67 o 
   5   5  -5     2511.51     2648.49     51.75 o 
   6   5  -5      620.54      607.58     20.30 o 
   7   5  -5      150.86      160.54     16.58 o 
   8   5  -5      267.67      285.75     24.09 o 
   9   5  -5      303.66      262.66     34.21 o 
   1   6  -5     1891.84     1904.86     29.70 o 
   2   6  -5     7467.97     7558.65    104.08 o 
   3   6  -5     1281.33     1291.09     21.83 o 
   4   6  -5     3496.55     3589.15     61.71 o 
   5   6  -5      364.50      382.05     13.36 o 
   6   6  -5     1362.04     1395.52     39.35 o 
   7   6  -5      236.48      230.71     18.63 o 
   8   6  -5      369.35      341.87     28.33 o 
   9   6  -5      102.22       98.59     29.20 o 
   0   7  -5     4148.83     4049.61    100.41 o 
   1   7  -5     4050.47     4046.41     58.91 o 
   2   7  -5     2495.97     2604.67     39.44 o 
   3   7  -5     2942.21     3068.16     43.28 o 
   4   7  -5     1105.42     1131.18     26.17 o 
   5   7  -5     2411.79     2459.60     45.55 o 
   6   7  -5      296.94      304.99     17.60 o 
   7   7  -5       81.66       74.66     16.32 o 
   8   7  -5      166.67      201.97     26.24 o 
   9   7  -5      158.11      129.35     36.88 o 
   1   8  -5      542.60      576.15     12.70 o 
   2   8  -5     2600.88     2609.79     42.93 o 
   3   8  -5      213.02      211.43      7.91 o 
   4   8  -5     3058.02     3129.89     56.53 o 
   5   8  -5     1346.08     1330.73     32.25 o 
   6   8  -5      618.01      611.50     28.07 o 
   7   8  -5      355.94      339.31     37.59 o 
   8   8  -5      123.86      143.61     34.51 o 
   0   9  -5     4145.61     4215.38    105.94 o 
   1   9  -5     2155.50     2155.22     37.67 o 
   2   9  -5      217.94      239.95     12.71 o 
   3   9  -5      672.84      653.43     17.05 o 
   4   9  -5      138.89      119.60      7.91 o 
   5   9  -5     1581.31     1635.30     45.11 o 
   6   9  -5      115.88      101.26     15.21 o 
   7   9  -5      333.91      328.42     28.21 o 
   8   9  -5      470.35      449.08     45.90 o 
   1  10  -5     1812.58     1857.29     34.60 o 
   2  10  -5     1701.13     1687.26     37.10 o 
   3  10  -5      141.93      126.84      9.66 o 
   4  10  -5     2477.29     2554.09     62.05 o 
   5  10  -5      977.61     1002.79     35.60 o 
   6  10  -5       24.34       40.04     17.54 o 
   7  10  -5     1327.47     1476.37     96.60 o 
   0  11  -5      755.32      806.09     29.03 o 
   1  11  -5      131.78      125.70      7.35 o 
   2  11  -5     2764.00     2951.87     70.60 o 
   3  11  -5     2252.01     2280.25     53.00 o 
   4  11  -5       21.29        9.48      6.96 o 
   5  11  -5      789.31      822.26     31.32 o 
   6  11  -5       52.67       37.96     23.54 o 
   7  11  -5       72.19       92.00     30.91 o 
   1  12  -5     1303.29     1277.94     36.53 o 
   2  12  -5     1381.95     1399.25     37.83 o 
   3  12  -5      551.32      515.84     22.87 o 
   4  12  -5     1223.36     1281.60     46.46 o 
   5  12  -5       58.53       32.50     23.48 o 
   6  12  -5      431.11      467.65     44.12 o 
   0  13  -5     1360.11     1424.19     59.51 o 
   1  13  -5      389.67      371.97     17.80 o 
   2  13  -5     2039.37     2034.32     63.97 o 
   3  13  -5      819.00      805.88     34.92 o 
   4  13  -5      266.86      247.37     23.57 o 
   5  13  -5        9.15       20.26     27.18 o 
   6  13  -5      120.99      111.44     42.55 o 
   1  14  -5     1478.50     1484.23     69.52 o 
   2  14  -5     1164.10     1168.41     59.43 o 
   3  14  -5      255.39      231.97     27.51 o 
   4  14  -5      255.47      236.59     35.74 o 
   5  14  -5      226.81      255.61     55.94 o 
   0  15  -5      881.48      965.84     83.21 o 
   1  15  -5      251.77      284.05     26.43 o 
   2  15  -5      195.72      194.54     24.45 o 
   3  15  -5      504.15      505.88     37.32 o 
   4  15  -5      310.90      311.03     41.62 o 
   1  16  -5     1092.29     1034.61     60.88 o 
   2  16  -5      283.69      270.66     27.92 o 
   0   0  -4     7042.55     6393.52    171.26 o 
   2   0  -4    14165.67    13845.57    233.30 o 
   4   0  -4      827.23      818.32     29.48 o 
   6   0  -4     1040.28      994.20     28.87 o 
   8   0  -4     3681.64     3775.76    163.73 o 
  10   0  -4     1616.60     1633.21    133.77 o 
   1   1  -4     2383.22     2249.54     27.34 o 
   2   1  -4      315.56      304.27      6.32 o 
   3   1  -4     7483.95     7517.41     93.70 o 
   4   1  -4     1363.96     1480.65     21.57 o 
   5   1  -4      594.02      634.73     13.14 o 
   6   1  -4       38.38       44.00      6.38 o 
   7   1  -4      566.62      554.67     18.44 o 
   8   1  -4       74.64       57.38     11.13 o 
   9   1  -4     1906.60     1966.31     82.37 o 
  10   1  -4       27.53       -0.35     29.13 o 
   0   2  -4     8487.73     7972.49    160.66 o 
   1   2  -4       33.84       22.70      2.36 o 
   2   2  -4      681.80      672.06      9.52 o 
   3   2  -4     1650.55     1636.67     20.59 o 
   4   2  -4     9453.90     9625.54    119.94 o 
   5   2  -4      361.31      364.77      9.73 o 
   6   2  -4      468.89      441.22     13.24 o 
   7   2  -4      734.94      748.66     22.71 o 
   8   2  -4     1509.81     1458.82     56.43 o 
   9   2  -4       19.74        5.83     21.57 o 
  10   2  -4      619.04      641.74     65.55 o 
   1   3  -4     1398.83     1209.87     18.72 o 
   2   3  -4     1542.17     1493.27     18.21 o 
   3   3  -4     2592.89     2561.45     33.74 o 
   4   3  -4      869.56      865.14     14.72 o 
   5   3  -4      216.94      218.85      8.56 o 
   6   3  -4      769.29      783.02     18.72 o 
   7   3  -4     1935.09     1971.17     47.34 o 
   8   3  -4      740.99      730.20     35.51 o 
   9   3  -4     1716.64     1855.53     81.72 o 
   1   4  -4     1507.48     1499.71     22.56 o 
   2   4  -4     4321.55     3998.67     51.36 o 
   3   4  -4     3339.60     3370.40     47.86 o 
   4   4  -4       90.61       77.08      5.27 o 
   5   4  -4       93.90       81.00      7.45 o 
   6   4  -4      788.10      788.51     21.80 o 
   7   4  -4      789.78      797.19     28.78 o 
   8   4  -4     1833.43     1904.37     84.28 o 
   9   4  -4       33.08       32.19     22.46 o 
   1   5  -4      525.62      546.28     20.66 o 
   2   5  -4      204.05      219.40      6.48 o 
   3   5  -4      393.76      369.73      8.22 o 
   4   5  -4      728.65      739.11     16.15 o 
   5   5  -4      109.36      108.53      8.72 o 
   6   5  -4      121.96      103.15     10.00 o 
   7   5  -4      650.66      668.41     27.04 o 
   8   5  -4      202.75      172.03     21.24 o 
   9   5  -4      578.29      606.79     55.45 o 
   0   6  -4      878.57      874.64     27.94 o 
   1   6  -4     1776.79     1922.97     27.78 o 
   2   6  -4     2335.37     2264.49     32.82 o 
   3   6  -4     2985.08     2972.42     41.53 o 
   4   6  -4       59.42       51.94      5.87 o 
   5   6  -4     1892.28     1961.73     38.86 o 
   6   6  -4       96.27       97.83     10.19 o 
   7   6  -4      164.66      175.07     17.41 o 
   8   6  -4      918.17      890.45     45.24 o 
   9   6  -4       75.67       81.47     32.48 o 
   1   7  -4     4324.14     3989.69     64.98 o 
   2   7  -4      768.34      788.33     14.03 o 
   3   7  -4     2439.94     2384.16     35.50 o 
   4   7  -4     1456.62     1539.85     28.32 o 
   5   7  -4      239.75      240.54     10.51 o 
   6   7  -4      802.62      812.93     27.75 o 
   7   7  -4     1329.03     1390.75     53.62 o 
   8   7  -4      130.65      118.05     22.30 o 
   9   7  -4     1040.15     1007.47     72.28 o 
   0   8  -4     1286.21     1205.11     26.28 o 
   1   8  -4      264.69      281.05      8.52 o 
   2   8  -4     4427.23     4355.08     57.36 o 
   3   8  -4      406.88      393.37     11.32 o 
   4   8  -4      333.09      308.58     10.55 o 
   5   8  -4      402.59      388.76     13.28 o 
   6   8  -4      543.96      548.93     25.01 o 
   7   8  -4       92.97       73.93     16.25 o 
   8   8  -4     2021.71     2122.36    101.35 o 
   1   9  -4     3923.15     3979.09     53.67 o 
   2   9  -4     1521.21     1489.61     27.75 o 
   3   9  -4     1046.06     1087.60     23.29 o 
   4   9  -4      176.78      173.21      9.24 o 
   5   9  -4      411.18      433.70     14.32 o 
   6   9  -4      532.01      520.74     27.08 o 
   7   9  -4      923.87      979.59     54.15 o 
   8   9  -4       28.67       18.19     31.60 o 
   0  10  -4     2866.75     2854.76     64.85 o 
   1  10  -4     1093.33     1137.76     21.71 o 
   2  10  -4      746.91      791.46     17.64 o 
   3  10  -4      638.08      657.66     19.34 o 
   4  10  -4     2058.47     2145.65     56.24 o 
   5  10  -4     2845.22     3093.10     78.70 o 
   6  10  -4      136.09      121.29     16.32 o 
   7  10  -4      271.96      254.77     32.52 o 
   8  10  -4       94.31       56.77     28.48 o 
   1  11  -4       32.22       15.54      4.12 o 
   2  11  -4      177.80      163.80      7.75 o 
   3  11  -4      597.67      613.46     21.13 o 
   4  11  -4     1064.21     1093.29     30.55 o 
   5  11  -4      297.36      274.77     15.68 o 
   6  11  -4      182.86      201.19     29.22 o 
   7  11  -4      762.74      901.30     61.81 o 
   0  12  -4       92.93       94.17      9.25 o 
   1  12  -4      195.04      205.91     11.28 o 
   2  12  -4       84.74       91.87      6.02 o 
   3  12  -4      865.41      881.77     27.97 o 
   4  12  -4      537.01      521.90     19.65 o 
   5  12  -4       88.94       88.93     25.96 o 
   6  12  -4      104.05      103.03     25.76 o 
   7  12  -4      582.88      560.15     56.08 o 
   1  13  -4      441.05      410.74     15.38 o 
   2  13  -4     1337.59     1296.06     39.75 o 
   3  13  -4      801.14      735.94     25.96 o 
   4  13  -4     1854.62     1979.39     89.61 o 
   5  13  -4        2.86       11.08     33.76 o 
   6  13  -4      539.39      684.94     61.84 o 
   0  14  -4      457.90      430.72     33.61 o 
   1  14  -4       61.33       42.67     12.47 o 
   2  14  -4      267.26      250.78     24.52 o 
   3  14  -4      607.74      632.04     37.93 o 
   4  14  -4      437.57      428.92     43.26 o 
   5  14  -4      633.55      703.60     56.57 o 
   1  15  -4      305.11      315.25     28.07 o 
   2  15  -4      252.26      271.53     30.50 o 
   3  15  -4      404.45      337.66     29.26 o 
   4  15  -4      469.62      481.56     89.42 o 
   0  16  -4      226.35      238.10     41.94 o 
   1  16  -4        7.93       14.16     19.30 o 
   2  16  -4      146.42      125.75     21.05 o 
   3  16  -4      225.68      172.26     37.98 o 
   2   0  -3    68215.83    68285.69   1167.66 o 
   4   0  -3    10360.58    10476.12    186.78 o 
   6   0  -3     2499.17     2548.84     63.66 o 
   8   0  -3      523.99      505.10     31.53 o 
  10   0  -3     1382.21     1498.80    115.58 o 
   0   1  -3     6393.11     5864.47    109.20 o 
   1   1  -3     6339.01     6184.59     81.22 o 
   2   1  -3    37517.16    38165.88    504.52 o 
   3   1  -3     7324.29     7208.63     95.56 o 
   4   1  -3      102.50      107.16      5.41 o 
   5   1  -3     3620.86     3667.17     52.47 o 
   6   1  -3      189.31      178.25      8.34 o 
   7   1  -3      295.47      293.88     12.92 o 
   8   1  -3      313.98      307.19     16.05 o 
   9   1  -3      290.29      288.52     19.44 o 
  10   1  -3      340.35      356.07     36.39 o 
   1   2  -3      468.07      455.19      6.76 o 
   2   2  -3     1181.92      992.20     14.27 o 
   3   2  -3     3139.86     3349.17     38.67 o 
   4   2  -3     5541.69     5302.49     65.80 o 
   5   2  -3      669.57      709.17     14.52 o 
   6   2  -3     1085.42     1096.37     22.79 o 
   7   2  -3     1497.45     1543.13     37.60 o 
   8   2  -3     1086.49     1115.26     37.60 o 
   9   2  -3       81.64       48.49     18.07 o 
  10   2  -3       89.67       72.88     31.03 o 
   0   3  -3       44.57       58.33      6.17 o 
   1   3  -3     2848.30     2821.02     46.48 o 
   2   3  -3     1428.11     1676.13     21.26 o 
   3   3  -3     3423.79     3409.26     40.33 o 
   4   3  -3       99.82      105.18      4.86 o 
   5   3  -3     1965.85     1970.40     31.32 o 
   6   3  -3      166.46      161.54      9.12 o 
   7   3  -3      432.00      444.67     29.67 o 
   8   3  -3      165.00      123.06     16.36 o 
   9   3  -3      682.72      682.34     40.81 o 
  10   3  -3       14.23       18.38     29.23 o 
   1   4  -3     2398.95     2359.53     36.64 o 
   2   4  -3     2781.32     2752.22     35.10 o 
   3   4  -3       33.12       19.91      4.80 o 
   4   4  -3     3474.29     3348.63     43.60 o 
   5   4  -3      912.36      901.98     19.47 o 
   6   4  -3      664.84      653.34     19.55 o 
   7   4  -3     1117.53     1102.43     38.69 o 
   8   4  -3       48.88       46.59     16.57 o 
   9   4  -3      337.70      308.12     28.50 o 
   0   5  -3      187.14      278.22      7.54 o 
   1   5  -3     1140.72     1231.44     18.66 o 
   2   5  -3     2794.56     2800.67     34.85 o 
   3   5  -3     5109.78     4950.34     71.09 o 
   4   5  -3      908.03      898.45     16.54 o 
   5   5  -3     2810.61     2775.61     51.17 o 
   6   5  -3      316.60      344.04     13.81 o 
   7   5  -3      339.05      361.82     18.34 o 
   8   5  -3      403.92      385.56     25.17 o 
   9   5  -3       65.36       30.07     26.50 o 
   1   6  -3     3830.08     3782.30     51.55 o 
   2   6  -3     2549.87     2494.24     34.04 o 
   3   6  -3     1049.67      990.60     19.02 o 
   4   6  -3     4718.28     4862.49     73.85 o 
   5   6  -3      722.11      732.62     40.88 o 
   6   6  -3     2289.55     2385.21     58.83 o 
   7   6  -3      546.11      539.99     24.20 o 
   8   6  -3      300.36      286.18     24.84 o 
   9   6  -3       39.23       75.29     41.33 o 
   0   7  -3     2910.97     3137.30     60.04 o 
   1   7  -3      374.25      377.33     11.05 o 
   2   7  -3      169.46      120.64      7.23 o 
   3   7  -3     5562.81     5454.86     69.69 o 
   4   7  -3     1188.80     1179.67     23.70 o 
   5   7  -3     1902.08     1984.11     39.56 o 
   6   7  -3      321.95      315.83     16.00 o 
   7   7  -3     1304.30     1336.22     48.41 o 
   8   7  -3      133.01       81.74     22.23 o 
   9   7  -3      329.83      361.57     51.55 o 
   1   8  -3     2214.02     2206.41     32.76 o 
   2   8  -3      787.27      804.87     14.54 o 
   3   8  -3      560.85      609.40     13.22 o 
   4   8  -3     2724.84     2822.51     56.93 o 
   5   8  -3      596.49      588.31     16.98 o 
   6   8  -3      846.39      899.10     33.20 o 
   7   8  -3      189.82      188.52     19.27 o 
   8   8  -3       19.39       -0.37     18.12 o 
   9   8  -3      359.09      257.49     72.36 o 
   0   9  -3     1618.12     1709.36     35.50 o 
   1   9  -3     1522.30     1533.38     22.51 o 
   2   9  -3      570.76      554.48     12.53 o 
   3   9  -3     3119.87     3229.55     53.70 o 
   4   9  -3       11.04       11.79      5.79 o 
   5   9  -3     1309.73     1361.64     39.38 o 
   6   9  -3      303.47      298.35     19.41 o 
   7   9  -3      525.36      519.57     46.46 o 
   8   9  -3      111.01      223.24     74.29 o 
   1  10  -3     1478.24     1481.51     26.13 o 
   2  10  -3     2288.48     2377.99     39.75 o 
   3  10  -3      114.89      116.94      7.31 o 
   4  10  -3      973.61      989.59     26.60 o 
   5  10  -3      327.86      299.35     14.84 o 
   6  10  -3      147.33      111.70     16.87 o 
   7  10  -3      380.97      368.52     39.01 o 
   8  10  -3      277.19      276.49     43.01 o 
   0  11  -3     2787.42     2951.96     63.68 o 
   1  11  -3     1220.45     1228.04     24.57 o 
   2  11  -3      122.78      140.49      8.53 o 
   3  11  -3     1094.87     1166.29     27.77 o 
   4  11  -3      288.63      280.59     13.88 o 
   5  11  -3      767.62      792.08     29.87 o 
   6  11  -3      316.48      321.90     26.66 o 
   7  11  -3      163.43      199.58     45.69 o 
   1  12  -3     1564.81     1619.45     38.92 o 
   2  12  -3      877.12      898.35     25.40 o 
   3  12  -3      754.23      754.85     22.91 o 
   4  12  -3     1599.32     1590.85     50.99 o 
   5  12  -3      119.24      131.28     19.49 o 
   6  12  -3      238.04      247.17     38.26 o 
   7  12  -3       45.29       28.54     31.53 o 
   0  13  -3     2089.11     2115.18     67.02 o 
   1  13  -3      907.24      900.25     23.65 o 
   2  13  -3     1688.19     1738.49     52.61 o 
   3  13  -3      704.01      686.31     27.90 o 
   4  13  -3      177.80      183.96     20.68 o 
   5  13  -3      362.69      362.24     36.42 o 
   6  13  -3      272.85      282.92     35.71 o 
   1  14  -3     1234.22     1253.67     45.45 o 
   2  14  -3      440.73      434.41     25.03 o 
   3  14  -3      248.54      210.44     26.82 o 
   4  14  -3      800.55      847.98     60.76 o 
   5  14  -3       48.33       55.18     36.81 o 
   0  15  -3     1592.78     1832.10    109.82 o 
   1  15  -3       40.57       19.31     16.78 o 
   2  15  -3      717.22      698.05     41.61 o 
   3  15  -3      621.65      600.26     39.75 o 
   4  15  -3      126.56       89.20     25.65 o 
   1  16  -3      269.02      240.37     31.14 o 
   2  16  -3      112.93       71.49     33.25 o 
   3  16  -3      610.06      614.37     49.98 o 
   2   0  -2    15666.59    15759.38    320.63 o 
   4   0  -2     1215.21     1365.94     32.89 o 
   6   0  -2       76.26       65.43      9.88 o 
   8   0  -2     1136.15     1213.33     54.78 o 
  10   0  -2      809.30      823.18     72.73 o 
   1   1  -2    11324.86    11151.10    169.01 o 
   2   1  -2     4184.29     4035.24     54.37 o 
   3   1  -2     1781.61     1755.71     23.28 o 
   4   1  -2     2461.47     2559.84     32.33 o 
   5   1  -2      350.50      350.40      9.93 o 
   6   1  -2      141.67      146.94      7.73 o 
   7   1  -2     2935.24     2960.01     67.61 o 
   8   1  -2      290.74      312.50     18.05 o 
   9   1  -2      770.63      805.59     34.64 o 
  10   1  -2      148.39       91.97     35.14 o 
   0   2  -2       49.28       56.04      8.69 o 
   1   2  -2    13571.44    13488.62    192.08 o 
   2   2  -2     5425.65     5051.06     64.32 o 
   3   2  -2     4990.78     4832.93     60.55 o 
   4   2  -2     1524.53     1569.07     27.79 o 
   5   2  -2      217.53      241.24      8.38 o 
   6   2  -2      805.41      808.34     18.96 o 
   7   2  -2       70.46       71.95      8.65 o 
   8   2  -2     1979.67     2100.41     53.97 o 
   9   2  -2      296.03      272.51     21.95 o 
  10   2  -2      343.58      337.41     37.95 o 
   1   3  -2     9669.18     9402.70    143.79 o 
   2   3  -2      754.63      707.61     11.45 o 
   3   3  -2     2298.08     2315.50     30.84 o 
   4   3  -2     3070.23     3190.19     45.13 o 
   5   3  -2      499.17      504.38     14.80 o 
   6   3  -2       58.02       56.57      4.00 o 
   7   3  -2      670.39      652.68     23.60 o 
   8   3  -2      400.32      367.41     21.00 o 
   9   3  -2      840.86      850.23     46.12 o 
  10   3  -2      108.11       50.02     26.71 o 
   0   4  -2     5846.02     5874.61    103.44 o 
   1   4  -2     1800.35     1785.81     24.65 o 
   2   4  -2      400.20      391.06      7.88 o 
   3   4  -2      230.39      208.12      5.86 o 
   4   4  -2     1274.12     1292.93     27.08 o 
   5   4  -2     1401.90     1349.02     27.59 o 
   6   4  -2       22.85       20.29      8.27 o 
   7   4  -2      586.93      535.26     26.38 o 
   8   4  -2      241.24      248.79     20.46 o 
   9   4  -2      186.12      198.45     21.63 o 
   1   5  -2    21061.78    20232.01    274.87 o 
   2   5  -2     3810.64     3875.03     53.30 o 
   3   5  -2      603.76      572.31     10.35 o 
   4   5  -2     3728.36     3729.55     51.86 o 
   5   5  -2       46.20       40.16      7.19 o 
   6   5  -2      370.60      366.72     16.61 o 
   7   5  -2      801.32      834.34     33.28 o 
   8   5  -2       70.06       50.27     15.41 o 
   9   5  -2      729.73      724.53     42.61 o 
   0   6  -2    42478.12    43603.27    801.21 o 
   1   6  -2      715.95      691.63     11.50 o 
   2   6  -2     4023.81     4074.62     51.46 o 
   3   6  -2       32.88       21.31      4.20 o 
   4   6  -2     1538.37     1603.57     25.70 o 
   5   6  -2       42.02       40.39      7.00 o 
   6   6  -2     1164.59     1149.99     31.51 o 
   7   6  -2      253.18      268.67     22.82 o 
   8   6  -2      753.64      770.55     40.69 o 
   9   6  -2       14.21       24.18     24.77 o 
   1   7  -2      608.22      612.13     11.91 o 
   2   7  -2      576.87      530.70     11.32 o 
   3   7  -2     1423.94     1447.52     24.65 o 
   4   7  -2     1820.73     1866.27     31.26 o 
   5   7  -2       93.99      103.40      9.00 o 
   6   7  -2      823.05      829.86     28.30 o 
   7   7  -2       63.20       53.76     15.10 o 
   8   7  -2      353.17      389.54     29.64 o 
   9   7  -2      525.48      616.62     51.91 o 
   0   8  -2     4953.99     4742.29     75.53 o 
   1   8  -2      105.85      119.80      7.85 o 
   2   8  -2     1605.32     1589.31     23.83 o 
   3   8  -2     3447.76     3430.67     54.00 o 
   4   8  -2      220.72      226.27      8.80 o 
   5   8  -2      969.18     1014.67     28.91 o 
   6   8  -2     2173.48     2183.22     66.54 o 
   7   8  -2     1024.59     1061.42     43.39 o 
   8   8  -2      718.68      711.42     46.07 o 
   9   8  -2       72.72       82.33     27.45 o 
   1   9  -2     3020.28     3049.92     48.42 o 
   2   9  -2     1191.99     1215.44     20.40 o 
   3   9  -2      508.93      544.31     13.59 o 
   4   9  -2      323.90      327.56     13.50 o 
   5   9  -2     1989.56     2021.37     59.63 o 
   6   9  -2       27.37       19.59     13.86 o 
   7   9  -2     1586.69     1546.33     67.47 o 
   8   9  -2      146.61      154.88     25.99 o 
   0  10  -2      460.23      473.35     16.47 o 
   1  10  -2      694.01      666.51     14.47 o 
   2  10  -2      205.79      210.18      8.97 o 
   3  10  -2     1018.66     1008.89     21.61 o 
   4  10  -2      229.05      217.22     11.83 o 
   5  10  -2      287.46      280.54     12.76 o 
   6  10  -2       82.65       92.74     15.56 o 
   7  10  -2       53.98       52.71     24.75 o 
   8  10  -2      191.57      259.85     58.73 o 
   1  11  -2       27.67       25.31      6.05 o 
   2  11  -2      203.92      222.19     10.08 o 
   3  11  -2      424.13      429.19     14.45 o 
   4  11  -2      973.22     1059.65     30.50 o 
   5  11  -2      486.62      472.21     20.74 o 
   6  11  -2      710.66      732.61     41.54 o 
   7  11  -2       29.42       38.93     26.00 o 
   0  12  -2     3483.05     3613.15     94.09 o 
   1  12  -2      803.71      798.75     21.29 o 
   2  12  -2     3410.77     3567.85     80.27 o 
   3  12  -2     1365.15     1385.90     35.15 o 
   4  12  -2      213.99      206.33     16.03 o 
   5  12  -2      833.13      856.01     40.36 o 
   6  12  -2      269.54      212.25     31.79 o 
   7  12  -2      226.11      243.36     84.64 o 
   1  13  -2     1787.44     1895.84     42.01 o 
   2  13  -2      708.11      658.58     22.96 o 
   3  13  -2      331.91      322.36     16.44 o 
   4  13  -2      235.50      247.86     18.60 o 
   5  13  -2      443.63      440.30     36.33 o 
   6  13  -2      701.41      687.97     48.80 o 
   0  14  -2     1027.61     1048.36     81.35 o 
   1  14  -2      204.18      196.98     15.62 o 
   2  14  -2      623.33      664.51     36.76 o 
   3  14  -2     1076.73     1034.42     48.76 o 
   4  14  -2       95.70      117.78     27.21 o 
   5  14  -2     1235.87     1265.06     83.05 o 
   1  15  -2      544.54      530.78     34.55 o 
   2  15  -2      792.22      846.96     51.98 o 
   3  15  -2       29.46       46.70     17.18 o 
   4  15  -2      528.81      523.79     45.23 o 
   0  16  -2      199.86      199.59     39.81 o 
   1  16  -2      273.41      269.67     25.31 o 
   2  16  -2       48.14       87.85     27.27 o 
   3  16  -2      439.63      402.59     41.50 o 
   1  17  -2      147.70      118.70     42.05 o 
   2   0  -1     4760.57     4468.84    114.55 o 
   4   0  -1     7183.78     7035.77    192.30 o 
   6   0  -1     5655.58     5810.17    128.18 o 
   8   0  -1      143.58      125.50     17.59 o 
  10   0  -1      386.81      404.14     61.22 o 
   1   1  -1     2022.18     2007.37     45.02 o 
   2   1  -1     3237.41     3269.61     44.30 o 
   3   1  -1     3118.01     2775.54     39.39 o 
   4   1  -1     1213.65     1208.33     20.40 o 
   5   1  -1     9628.12     9632.95    141.27 o 
   6   1  -1     1021.72     1024.26     21.70 o 
   7   1  -1     2013.39     2067.48     49.71 o 
   8   1  -1       83.16       84.06     12.52 o 
   9   1  -1       10.07       10.46     15.74 o 
  10   1  -1      165.76      188.67     29.59 o 
   1   2  -1      842.40      910.26     13.21 o 
   2   2  -1      597.38      659.42     10.37 o 
   3   2  -1     3231.22     3341.94     45.00 o 
   4   2  -1     3491.20     3394.32     41.09 o 
   5   2  -1      441.23      456.50     11.35 o 
   6   2  -1     5880.46     6061.42     97.86 o 
   7   2  -1      314.79      314.09     12.00 o 
   8   2  -1      158.23      147.89     10.71 o 
   9   2  -1       37.05       26.42     17.64 o 
  10   2  -1      160.78      166.34     30.67 o 
   0   3  -1      465.55      441.57     11.63 o 
   1   3  -1      356.73      361.61      6.52 o 
   2   3  -1     1854.12     1975.49     26.17 o 
   3   3  -1     3461.67     3381.95     43.71 o 
   4   3  -1     1793.29     1821.87     28.31 o 
   5   3  -1     5371.16     5307.99     88.06 o 
   6   3  -1      948.54     1012.09     21.94 o 
   7   3  -1     1271.46     1317.87     30.02 o 
   8   3  -1      254.30      244.59     19.42 o 
   9   3  -1       43.91       23.27     19.48 o 
  10   3  -1      165.07      147.03     23.93 o 
   1   4  -1      156.17      174.33      4.93 o 
   2   4  -1      322.10      258.00      7.54 o 
   3   4  -1      886.12      881.43     13.49 o 
   4   4  -1     3655.57     3459.42     54.67 o 
   5   4  -1       66.14       56.69      8.43 o 
   6   4  -1     1569.56     1507.58     36.13 o 
   7   4  -1        0.14       -6.16     11.71 o 
   8   4  -1      410.52      385.12     27.86 o 
   9   4  -1      133.44      138.01     22.14 o 
  10   4  -1      197.81      130.84     30.69 o 
   0   5  -1    10049.68     9789.91    202.86 o 
   1   5  -1      580.69      516.78      8.50 o 
   2   5  -1       86.19      100.17      5.36 o 
   3   5  -1     2666.96     2573.55     34.00 o 
   4   5  -1     1403.12     1426.60     26.72 o 
   5   5  -1     1572.53     1462.20     31.38 o 
   6   5  -1     1605.53     1637.57     38.52 o 
   7   5  -1     1497.92     1621.62     48.99 o 
   8   5  -1      194.04      180.34     20.72 o 
   9   5  -1       80.56       69.52     18.73 o 
   1   6  -1     4889.35     4738.16     62.11 o 
   2   6  -1     2170.59     2075.09     27.46 o 
   3   6  -1      831.82      834.78     19.27 o 
   4   6  -1     4367.00     4367.67     70.22 o 
   5   6  -1       44.10       41.14      7.53 o 
   6   6  -1     2348.72     2400.96     62.49 o 
   7   6  -1      535.84      539.51     23.87 o 
   8   6  -1      655.68      669.80     40.35 o 
   9   6  -1      237.55      253.20     31.41 o 
   0   7  -1      681.82      712.34     23.85 o 
   1   7  -1      280.14      320.43      7.42 o 
   2   7  -1     6299.62     6358.97     84.22 o 
   3   7  -1     2905.94     2768.23     39.80 o 
   4   7  -1      117.97      116.94      5.33 o 
   5   7  -1     3190.86     3259.51     65.54 o 
   6   7  -1       45.07       38.22      9.06 o 
   7   7  -1     1044.28     1092.48     42.50 o 
   8   7  -1     1105.54     1094.42     65.58 o 
   9   7  -1      125.74       93.11     28.25 o 
   1   8  -1      302.40      280.13      7.96 o 
   2   8  -1      235.09      201.06      7.60 o 
   3   8  -1     1070.85     1072.54     20.50 o 
   4   8  -1     4690.25     4822.78     77.14 o 
   5   8  -1      208.69      224.63     11.80 o 
   6   8  -1     2095.16     2163.40     67.04 o 
   7   8  -1      118.91      108.81     16.99 o 
   8   8  -1      209.97      214.76     36.69 o 
   9   8  -1      291.41      285.68     42.21 o 
   0   9  -1     1604.24     1619.31     37.78 o 
   1   9  -1      692.66      692.76     15.94 o 
   2   9  -1     1287.50     1330.28     23.46 o 
   3   9  -1     3083.10     3147.47     53.57 o 
   4   9  -1       16.69       15.19      5.75 o 
   5   9  -1     3133.40     3360.61     82.14 o 
   6   9  -1       71.58       79.62     13.40 o 
   7   9  -1     1048.34     1082.01     51.52 o 
   8   9  -1      109.61      100.20     26.48 o 
   1  10  -1      997.69     1000.75     17.88 o 
   2  10  -1       56.85       64.23      6.70 o 
   3  10  -1      720.35      699.30     19.17 o 
   4  10  -1      248.91      241.17     10.11 o 
   5  10  -1      145.28      156.15     13.10 o 
   6  10  -1      936.75      969.31     45.01 o 
   7  10  -1      321.62      350.98     36.48 o 
   8  10  -1      298.31      265.55     49.86 o 
   0  11  -1      207.42      216.15     14.30 o 
   1  11  -1      640.92      631.48     16.37 o 
   2  11  -1     1869.92     1895.39     37.55 o 
   3  11  -1     1450.54     1501.78     38.41 o 
   4  11  -1      357.70      340.91     13.80 o 
   5  11  -1      280.07      266.75     19.10 o 
   6  11  -1      709.04      676.85     45.22 o 
   7  11  -1      947.65      898.88     68.11 o 
   1  12  -1     1062.06     1107.64     26.40 o 
   2  12  -1      153.42      138.87     10.81 o 
   3  12  -1       84.18       98.19     13.48 o 
   4  12  -1     1252.70     1261.70     42.96 o 
   5  12  -1        4.01        7.82     15.13 o 
   6  12  -1     1584.67     1590.41    104.20 o 
   7  12  -1      829.48      824.85     72.99 o 
   0  13  -1     5758.76     5977.53    211.89 o 
   1  13  -1       15.20        0.46      8.53 o 
   2  13  -1      107.13      131.70     12.49 o 
   3  13  -1      759.72      832.55     32.04 o 
   4  13  -1      153.22      156.43     18.08 o 
   5  13  -1     1171.74     1182.60     77.97 o 
   6  13  -1      702.51      707.24     63.97 o 
   1  14  -1     1406.73     1424.54     51.65 o 
   2  14  -1       55.92       37.57     13.69 o 
   3  14  -1      588.68      576.21     31.75 o 
   4  14  -1      770.11      928.23     69.57 o 
   5  14  -1        1.61       22.56     27.73 o 
   0  15  -1     1086.54     1123.90     82.58 o 
   1  15  -1      195.79      178.63     19.88 o 
   2  15  -1      534.18      497.04     30.92 o 
   3  15  -1      350.02      301.21     25.81 o 
   4  15  -1      119.28       96.90     40.07 o 
   5  15  -1      741.24      647.55     80.76 o 
   1  16  -1      440.86      388.50     31.16 o 
   2  16  -1       61.17       52.46     21.77 o 
   3  16  -1      141.53      180.14     29.31 o 
   0  17  -1      435.70      445.93     48.77 o 
   1  17  -1      118.35      119.36     22.92 o 
   2   0   0     5759.98     5076.88    114.87 o 
   4   0   0     4789.43     4854.30     91.31 o 
   6   0   0     7339.64     7450.72    174.21 o 
   8   0   0      542.69      604.17     35.46 o 
  10   0   0     1546.66     1702.20    143.02 o 
   2   1   0      751.77      728.26     10.91 o 
   3   1   0      275.09      327.57      8.93 o 
   4   1   0     2323.48     2347.63     31.71 o 
   5   1   0       29.42       22.77      6.05 o 
   6   1   0      755.45      793.77     19.62 o 
   7   1   0      216.06      221.65     14.00 o 
   8   1   0        1.03        3.13      7.41 o 
   9   1   0      125.69      135.15     14.35 o 
  10   1   0      143.31      166.68     30.80 o 
   0   2   0      311.01      362.11      9.64 o 
   1   2   0      584.11      606.77      8.77 o 
   2   2   0       51.30       34.93      3.28 o 
   3   2   0     8496.29     8142.36     97.74 o 
   4   2   0      113.55      115.99      5.18 o 
   5   2   0       14.91       11.28      6.59 o 
   6   2   0      967.37      951.99     21.69 o 
   7   2   0     2307.08     2351.56     51.78 o 
   8   2   0       24.10       30.51      8.44 o 
   9   2   0        6.03      -12.92     12.92 o 
  10   2   0      939.31     1005.85     61.05 o 
   1   3   0     9167.60     9034.68    131.97 o 
   2   3   0     1636.10     1496.34     20.00 o 
   3   3   0       14.28       10.38      4.15 o 
   4   3   0        8.38        1.80      6.30 o 
   5   3   0     2947.09     3006.72     44.40 o 
   6   3   0        4.21        8.41      4.48 o 
   7   3   0      653.05      650.97     17.68 o 
   8   3   0      137.85      141.46     12.28 o 
   9   3   0      908.63      923.07     50.24 o 
  10   3   0        6.96      -19.01     22.45 o 
   0   4   0     3466.14     3428.79     70.17 o 
   1   4   0      684.43      618.53     11.49 o 
   2   4   0     2432.41     2217.70     28.41 o 
   3   4   0     3455.48     3327.84     44.73 o 
   4   4   0     2913.62     3055.06     44.51 o 
   5   4   0       65.39       45.94      7.21 o 
   6   4   0     2432.19     2458.78     51.06 o 
   7   4   0      750.71      790.70     27.27 o 
   8   4   0      593.43      633.66     32.43 o 
   9   4   0      459.71      481.74     35.61 o 
  10   4   0      315.11      323.23     31.16 o 
   1   5   0      601.00      613.08     10.53 o 
   2   5   0       29.31       44.60      4.13 o 
   3   5   0     2331.17     2342.48     29.59 o 
   4   5   0      121.80      158.71      7.36 o 
   5   5   0     1077.13     1056.01     23.42 o 
   6   5   0      136.61      138.53     11.17 o 
   7   5   0       78.50       67.46     12.50 o 
   8   5   0       64.74       46.79     16.89 o 
   9   5   0      492.87      454.08     42.28 o 
   0   6   0     2494.14     2632.13     45.19 o 
   1   6   0      496.67      532.62     11.17 o 
   2   6   0    20377.03    20463.21    287.24 o 
   3   6   0     9045.71     8922.71    117.75 o 
   4   6   0      683.75      585.53     13.86 o 
   5   6   0      423.28      392.77     14.01 o 
   6   6   0       38.70       32.76     10.09 o 
   7   6   0       26.36       16.77     12.23 o 
   8   6   0     1565.41     1555.93     68.07 o 
   9   6   0      472.44      431.13     41.90 o 
   1   7   0    17145.96    17313.10    214.42 o 
   2   7   0       56.07       60.51      4.41 o 
   3   7   0     1572.38     1623.73     24.48 o 
   4   7   0      279.80      261.35     10.05 o 
   5   7   0      384.58      377.47     14.60 o 
   6   7   0      373.18      359.13     15.46 o 
   7   7   0     1472.68     1549.73     52.81 o 
   8   7   0        3.81       -9.32     21.24 o 
   9   7   0      301.90      365.02     49.83 o 
   0   8   0     1869.26     1814.76     36.53 o 
   1   8   0      162.01      183.53      7.07 o 
   2   8   0     5483.38     5271.82     76.96 o 
   3   8   0        7.31        5.94      4.27 o 
   4   8   0       93.48       93.92      6.09 o 
   5   8   0      334.27      332.63     14.43 o 
   6   8   0      225.07      238.62     17.69 o 
   7   8   0     1741.44     1911.01     62.50 o 
   8   8   0      187.54      196.29     33.71 o 
   9   8   0     1270.70     1148.57     89.35 o 
   1   9   0     4585.15     4706.51     66.62 o 
   2   9   0      248.14      265.31      8.52 o 
   3   9   0       92.46       92.55      6.52 o 
   4   9   0     1171.28     1126.67     22.25 o 
   5   9   0       19.51       -1.83      8.57 o 
   6   9   0      111.71      119.46     15.28 o 
   7   9   0      492.26      509.13     30.74 o 
   8   9   0      498.97      500.23     46.30 o 
   0  10   0     4475.81     4802.68    101.50 o 
   1  10   0     1748.00     1846.57     28.18 o 
   2  10   0       65.04       75.74      6.41 o 
   3  10   0     1484.78     1540.53     29.90 o 
   4  10   0     2487.54     2567.80     54.85 o 
   5  10   0     1530.15     1617.28     46.97 o 
   6  10   0      302.52      328.37     21.86 o 
   7  10   0        4.22      -20.03     20.03 o 
   8  10   0      410.44      467.95     48.11 o 
   1  11   0     7776.07     8027.66    131.11 o 
   2  11   0      646.32      686.98     17.09 o 
   3  11   0       64.40       67.95      7.52 o 
   4  11   0      199.77      197.25     11.40 o 
   5  11   0       14.94        5.90     10.96 o 
   6  11   0     1501.10     1485.94     69.51 o 
   7  11   0      449.78      441.84     38.89 o 
   0  12   0     2475.41     2657.63     85.81 o 
   1  12   0     1580.06     1619.05     38.27 o 
   2  12   0      471.52      483.74     15.85 o 
   3  12   0      475.73      421.29     17.31 o 
   4  12   0       11.27       15.33      8.08 o 
   5  12   0      709.90      735.80     38.78 o 
   6  12   0      520.55      443.22     39.39 o 
   7  12   0       14.60       16.22     33.07 o 
   1  13   0      446.42      491.29     18.51 o 
   2  13   0     2126.02     1982.70     63.53 o 
   3  13   0       31.08       38.36     10.93 o 
   4  13   0     2574.72     2801.63    109.12 o 
   5  13   0      538.25      618.56     46.98 o 
   6  13   0      514.24      387.70     48.58 o 
   0  14   0     2392.30     2446.79    105.04 o 
   1  14   0      472.51      450.21     27.55 o 
   2  14   0      703.34      696.20     33.88 o 
   3  14   0     1067.77     1069.35     56.71 o 
   4  14   0       84.80      204.99     55.75 o 
   5  14   0      967.09      892.23     70.74 o 
   1  15   0      536.04      524.12     35.65 o 
   2  15   0       71.02       77.77     23.16 o 
   3  15   0      177.66      173.86     21.74 o 
   4  15   0      619.70      569.65     49.48 o 
   5  15   0      545.00      558.19     77.62 o 
   0  16   0       47.29       -0.07     22.39 o 
   1  16   0        1.05      -13.31     15.36 o 
   2  16   0       46.47       47.93     22.67 o 
   3  16   0      283.53      246.42     37.55 o 
   1  17   0      441.40      415.43     37.04 o 
   2   0   1     4767.72     4547.21     88.64 o 
   4   0   1     7946.75     7570.90    138.15 o 
   6   0   1     5504.95     5491.52    222.45 o 
   8   0   1      190.91      169.69     19.18 o 
  10   0   1      414.94      412.75     64.17 o 
   1   1   1     2132.26     2060.43     32.96 o 
   2   1   1     3279.35     3342.38     49.21 o 
   3   1   1     2472.45     2198.39     30.98 o 
   4   1   1     1206.61     1238.04     18.94 o 
   5   1   1     9605.42     9606.07    134.53 o 
   6   1   1     1018.58     1044.39     22.82 o 
   7   1   1     1881.28     1963.81     41.84 o 
   8   1   1       81.64       57.59     12.66 o 
   9   1   1       11.85        1.02     21.16 o 
  10   1   1      162.94      179.14     33.79 o 
   1   2   1      898.89      976.81     13.43 o 
   2   2   1      691.67      749.38     10.39 o 
   3   2   1     3174.80     3219.66     43.78 o 
   4   2   1     3403.41     3331.89     45.79 o 
   5   2   1      441.47      439.75     14.23 o 
   6   2   1     5806.11     6058.47     93.55 o 
   7   2   1      334.90      340.87     13.33 o 
   8   2   1      149.47      155.62     11.63 o 
   9   2   1       42.65       36.29     13.49 o 
  10   2   1      191.51      186.90     31.81 o 
   0   3   1      523.11      495.48     10.74 o 
   1   3   1      349.21      364.03      6.50 o 
   2   3   1     1763.48     1889.55     25.18 o 
   3   3   1     3456.64     3286.55     44.49 o 
   4   3   1     1771.12     1821.19     27.39 o 
   5   3   1     5621.45     5537.63     90.92 o 
   6   3   1      938.03      992.95     20.73 o 
   7   3   1     1159.18     1204.24     31.78 o 
   8   3   1      282.47      287.00     14.60 o 
   9   3   1       39.99       23.52     21.24 o 
  10   3   1      161.23      122.56     25.26 o 
   1   4   1      204.52      215.32      4.93 o 
   2   4   1      489.93      331.48     23.95 o 
   3   4   1      838.97      833.96     15.16 o 
   4   4   1     4203.45     3985.72     52.00 o 
   5   4   1       64.37       54.78      8.16 o 
   6   4   1     1836.69     1779.90     42.57 o 
   7   4   1        2.13      -10.29     10.29 o 
   8   4   1      423.32      401.55     23.32 o 
   9   4   1      116.19      118.30     25.65 o 
  10   4   1      182.33      174.25     30.50 o 
   0   5   1     9640.98     9391.41    166.72 o 
   1   5   1      608.69      565.75      9.12 o 
   2   5   1      122.89      124.12      5.02 o 
   3   5   1     2316.28     2231.90     29.03 o 
   4   5   1     1368.24     1384.53     24.13 o 
   5   5   1     1540.07     1491.91     30.55 o 
   6   5   1     1548.97     1548.02     38.35 o 
   7   5   1     1515.96     1485.82     43.96 o 
   8   5   1      167.43      153.65     16.79 o 
   9   5   1       85.90       79.74     24.71 o 
   1   6   1     5141.56     5000.83     62.54 o 
   2   6   1     2074.08     1990.74     26.10 o 
   3   6   1      907.87      879.23     15.16 o 
   4   6   1     4127.15     4170.92     68.75 o 
   5   6   1       40.55       46.95      7.06 o 
   6   6   1     2357.19     2453.81     57.89 o 
   7   6   1      582.79      590.22     28.66 o 
   8   6   1      628.97      605.39     39.17 o 
   9   6   1      246.57      284.05     37.47 o 
   0   7   1      523.20      565.14     14.18 o 
   1   7   1      227.91      254.01      7.12 o 
   2   7   1     6513.39     6680.92     85.06 o 
   3   7   1     3362.44     3223.10     44.89 o 
   4   7   1      129.80      134.43      8.83 o 
   5   7   1     3331.03     3428.77     71.68 o 
   6   7   1       41.26       57.75      9.06 o 
   7   7   1     1168.75     1243.22     47.55 o 
   8   7   1     1084.19     1077.34     60.46 o 
   9   7   1      128.06       88.30     35.39 o 
   1   8   1      266.34      223.82      7.21 o 
   2   8   1      292.65      264.86      8.50 o 
   3   8   1     1165.66     1193.07     21.30 o 
   4   8   1     4351.03     4394.66     66.07 o 
   5   8   1      208.39      183.07     11.43 o 
   6   8   1     2154.78     2224.89     63.68 o 
   7   8   1       76.49       96.28     18.57 o 
   8   8   1      166.29      176.03     29.45 o 
   9   8   1      278.79      281.20     40.44 o 
   0   9   1     1558.34     1579.94     33.13 o 
   1   9   1      605.30      646.14     15.12 o 
   2   9   1     1296.27     1291.85     23.00 o 
   3   9   1     3226.34     3267.65     51.45 o 
   4   9   1       14.05       15.15      4.22 o 
   5   9   1     2800.05     2870.23     67.39 o 
   6   9   1       55.09       61.32     12.03 o 
   7   9   1     1078.32     1090.82     50.53 o 
   8   9   1      176.10      149.09     34.12 o 
   1  10   1      903.91      904.49     18.59 o 
   2  10   1       39.17       44.96      7.00 o 
   3  10   1      688.93      652.91     16.97 o 
   4  10   1      352.83      325.60     13.32 o 
   5  10   1      158.54      171.50     14.31 o 
   6  10   1      828.39      821.59     35.13 o 
   7  10   1      375.13      384.23     30.81 o 
   8  10   1      298.33      291.72     51.64 o 
   0  11   1      208.39      236.14     14.20 o 
   1  11   1      581.91      560.24     18.09 o 
   2  11   1     1607.25     1615.08     37.11 o 
   3  11   1     1765.96     1827.17     37.48 o 
   4  11   1      370.66      372.89     14.73 o 
   5  11   1      293.20      288.71     17.08 o 
   6  11   1      773.99      738.95     41.26 o 
   7  11   1     1030.81     1091.15     64.42 o 
   1  12   1     1063.75     1072.99     27.40 o 
   2  12   1       92.41       94.52      8.30 o 
   3  12   1       47.25       50.13      9.83 o 
   4  12   1     1187.47     1223.83     43.76 o 
   5  12   1        4.25       11.85     14.24 o 
   6  12   1     1566.29     1702.05     80.61 o 
   7  12   1      786.29      832.92     78.37 o 
   0  13   1     6203.47     6364.29    191.58 o 
   1  13   1       22.90       22.92      9.46 o 
   2  13   1       75.88       85.12     14.69 o 
   3  13   1      745.44      744.08     25.91 o 
   4  13   1      159.95      161.49     14.72 o 
   5  13   1     1289.73     1317.27     78.11 o 
   6  13   1      742.98      684.43     66.63 o 
   1  14   1     1427.08     1447.84     67.15 o 
   2  14   1       53.76       50.40     15.44 o 
   3  14   1      578.45      536.34     35.36 o 
   4  14   1      856.42      914.01     69.22 o 
   5  14   1        3.49       11.01     29.40 o 
   0  15   1     1295.66     1391.48    127.62 o 
   1  15   1      216.22      193.32     22.21 o 
   2  15   1      549.34      491.41     31.36 o 
   3  15   1      285.34      242.39     24.09 o 
   4  15   1      134.42      103.09     50.21 o 
   5  15   1      796.68      664.58     76.53 o 
   1  16   1      427.66      379.87     29.63 o 
   2  16   1       41.65       40.19     20.52 o 
   3  16   1      111.23      114.32     34.62 o 
   0  17   1      387.38      354.43     41.61 o 
   1  17   1      132.72      141.63     22.10 o 
   2   0   2    15410.71    15232.25    307.00 o 
   4   0   2     1166.93     1298.84     32.36 o 
   6   0   2       63.24       49.02      9.83 o 
   8   0   2     1074.04     1115.07     54.73 o 
  10   0   2      924.84      899.24     94.33 o 
   1   1   2    11261.14    10861.81    135.44 o 
   2   1   2     4130.26     4004.96     54.29 o 
   3   1   2     1847.13     1836.46     25.53 o 
   4   1   2     2452.21     2501.85     32.49 o 
   5   1   2      358.11      342.18     10.01 o 
   6   1   2      138.16      143.98      8.39 o 
   7   1   2     2885.13     2930.16     67.63 o 
   8   1   2      292.96      293.15     14.85 o 
   9   1   2      854.95      870.87     39.88 o 
  10   1   2      151.92      112.71     32.20 o 
   0   2   2       28.00       37.45      2.80 o 
   1   2   2    13473.03    13219.51    182.13 o 
   2   2   2     5118.58     4701.38     66.10 o 
   3   2   2     5034.62     4932.95     61.27 o 
   4   2   2     1625.41     1689.63     22.35 o 
   5   2   2      204.96      213.36      8.20 o 
   6   2   2      764.10      751.85     17.55 o 
   7   2   2       74.24       75.17      8.85 o 
   8   2   2     1808.77     1883.93     50.60 o 
   9   2   2      295.85      311.32     21.20 o 
  10   2   2      449.22      448.57     43.36 o 
   1   3   2     9989.29     9847.02    137.09 o 
   2   3   2      728.76      671.16      9.78 o 
   3   3   2     2093.45     2067.30     31.48 o 
   4   3   2     3218.64     3296.29     45.85 o 
   5   3   2      461.92      475.57     11.34 o 
   6   3   2       49.70       47.52      6.32 o 
   7   3   2      677.62      675.28     20.94 o 
   8   3   2      409.13      408.02     19.13 o 
   9   3   2      785.48      800.27     51.00 o 
  10   3   2      114.29      112.67     25.84 o 
   0   4   2     5717.07     5519.59    135.10 o 
   1   4   2     1756.79     1709.55     23.34 o 
   2   4   2      368.00      325.11      5.68 o 
   3   4   2      198.70      191.92      5.29 o 
   4   4   2     1177.86     1206.84     19.31 o 
   5   4   2     1382.26     1316.68     27.14 o 
   6   4   2        6.09       15.83      8.22 o 
   7   4   2      618.46      606.47     17.93 o 
   8   4   2      354.70      346.17     22.67 o 
   9   4   2      183.65      187.86     26.89 o 
   1   5   2    21060.32    20371.58    275.50 o 
   2   5   2     3754.38     3866.58     50.12 o 
   3   5   2      700.96      670.78     10.87 o 
   4   5   2     3702.33     3617.21     54.12 o 
   5   5   2       59.76       70.87      8.16 o 
   6   5   2      393.91      416.43     17.33 o 
   7   5   2      796.55      752.56     29.15 o 
   8   5   2       74.72       80.67     15.97 o 
   9   5   2      732.12      756.60     50.30 o 
   0   6   2    43049.62    43780.37    855.23 o 
   1   6   2      698.19      682.84     11.63 o 
   2   6   2     3805.45     3865.84     52.12 o 
   3   6   2       37.32       27.07      4.96 o 
   4   6   2     1583.49     1630.61     29.06 o 
   5   6   2       50.13       60.02      8.11 o 
   6   6   2     1225.25     1267.63     37.94 o 
   7   6   2      211.58      231.68     17.55 o 
   8   6   2      713.49      740.71     40.14 o 
   9   6   2       15.44        6.25     26.19 o 
   1   7   2      599.77      588.81     10.83 o 
   2   7   2      647.61      585.54     10.86 o 
   3   7   2     1281.79     1324.88     21.51 o 
   4   7   2     1777.16     1770.56     32.91 o 
   5   7   2       99.27       99.16     10.69 o 
   6   7   2      828.43      811.35     27.39 o 
   7   7   2      132.61      113.61     15.90 o 
   8   7   2      351.25      367.06     27.90 o 
   9   7   2      465.74      494.99     51.11 o 
   0   8   2     4623.00     4438.69    109.09 o 
   1   8   2      132.40      138.07      6.06 o 
   2   8   2     1842.99     1861.16     27.73 o 
   3   8   2     3353.04     3257.69     49.75 o 
   4   8   2      213.99      221.28      5.84 o 
   5   8   2      805.46      833.31     24.10 o 
   6   8   2     2105.01     2114.93     64.08 o 
   7   8   2     1060.18     1126.21     50.37 o 
   8   8   2      681.03      696.73     46.03 o 
   9   8   2       72.21       68.20     34.90 o 
   1   9   2     2835.12     2836.80     43.05 o 
   2   9   2     1296.07     1297.08     22.34 o 
   3   9   2      612.78      607.36     16.06 o 
   4   9   2      332.31      347.46     10.63 o 
   5   9   2     1973.32     2018.29     49.42 o 
   6   9   2       44.44       40.46     13.28 o 
   7   9   2     1412.02     1461.32     61.26 o 
   8   9   2      140.46       90.76     53.21 o 
   0  10   2      410.16      423.95     15.34 o 
   1  10   2      745.93      717.26     15.94 o 
   2  10   2      261.04      256.76     10.53 o 
   3  10   2     1158.14     1135.48     27.12 o 
   4  10   2      201.57      193.70      8.78 o 
   5  10   2      401.86      378.60     23.43 o 
   6  10   2       67.52       82.78     16.56 o 
   7  10   2       68.20       82.45     23.07 o 
   8  10   2      247.22      244.55     37.95 o 
   1  11   2       13.30       11.13      6.11 o 
   2  11   2      154.04      164.67      9.71 o 
   3  11   2      419.76      416.62     13.97 o 
   4  11   2      930.81     1017.44     27.35 o 
   5  11   2      509.16      454.15     24.54 o 
   6  11   2      703.44      711.33     40.70 o 
   7  11   2       12.80       28.25     21.91 o 
   0  12   2     3345.52     3542.03    118.60 o 
   1  12   2      729.89      729.33     19.79 o 
   2  12   2     3479.79     3609.26     80.20 o 
   3  12   2     1267.69     1324.02     40.31 o 
   4  12   2      199.60      195.98     13.05 o 
   5  12   2      790.24      777.13     42.43 o 
   6  12   2      241.93      243.06     28.15 o 
   7  12   2      179.03      165.10     44.23 o 
   1  13   2     1797.55     1833.97     53.13 o 
   2  13   2      626.97      600.17     22.10 o 
   3  13   2      291.52      300.58     15.85 o 
   4  13   2      256.57      272.74     19.91 o 
   5  13   2      424.01      405.44     36.22 o 
   6  13   2      696.47      774.55    149.49 o 
   0  14   2     1181.02     1151.88     77.45 o 
   1  14   2      214.81      173.06     15.05 o 
   2  14   2      560.94      596.04     29.37 o 
   3  14   2     1004.81      945.04     60.63 o 
   4  14   2      107.16       97.92     21.04 o 
   5  14   2     1295.89     1381.72     95.63 o 
   1  15   2      522.56      454.26     43.64 o 
   2  15   2      725.66      797.62     49.92 o 
   3  15   2       16.43       14.62     13.46 o 
   4  15   2      509.90      533.85     50.66 o 
   0  16   2      177.95      191.14     49.04 o 
   1  16   2      251.91      249.68     39.81 o 
   2  16   2       65.75       78.50     18.32 o 
   3  16   2      486.72      449.24     43.34 o 
   1  17   2      171.43      153.40     29.77 o 
   2   0   3    67501.28    68428.12   1193.47 o 
   4   0   3     9937.66    10130.55    169.64 o 
   6   0   3     2383.84     2404.20     59.38 o 
   8   0   3      540.04      552.64     31.64 o 
  10   0   3     1285.23     1423.00    166.13 o 
   0   1   3     6479.26     6102.17    105.43 o 
   1   1   3     6332.78     6259.22     73.50 o 
   2   1   3    37670.04    38295.50    479.85 o 
   3   1   3     7808.42     7628.26     91.74 o 
   4   1   3      102.90      110.68      6.07 o 
   5   1   3     4101.46     4137.08     54.38 o 
   6   1   3      194.95      187.77      8.84 o 
   7   1   3      320.69      318.94     13.48 o 
   8   1   3      320.29      326.55     17.28 o 
   9   1   3      300.74      251.40     24.30 o 
  10   1   3      343.30      368.05     44.90 o 
   1   2   3      457.80      440.03      6.50 o 
   2   2   3     1429.88     1212.98     16.59 o 
   3   2   3     3188.90     3364.52     45.56 o 
   4   2   3     5702.83     5471.62     65.74 o 
   5   2   3      675.53      716.57     14.90 o 
   6   2   3     1204.61     1208.22     26.24 o 
   7   2   3     1450.29     1480.17     38.01 o 
   8   2   3      961.66      967.45     30.48 o 
   9   2   3       87.67       42.91     19.51 o 
  10   2   3      113.14      143.60     31.95 o 
   0   3   3       34.22       43.41      2.14 o 
   1   3   3     2848.50     2847.79     35.92 o 
   2   3   3     1514.88     1781.15     22.90 o 
   3   3   3     3348.74     3330.18     38.95 o 
   4   3   3      104.24      104.02      5.51 o 
   5   3   3     1727.99     1749.84     28.42 o 
   6   3   3      152.72      148.34      8.74 o 
   7   3   3      406.88      391.60     15.67 o 
   8   3   3      142.82      121.87     12.80 o 
   9   3   3      666.36      616.86     37.78 o 
  10   3   3       21.30       34.92     25.68 o 
   1   4   3     2395.44     2322.88     29.03 o 
   2   4   3     2765.79     2753.90     32.75 o 
   3   4   3       43.31       35.88      3.13 o 
   4   4   3     3195.14     3103.10     49.69 o 
   5   4   3      926.65      943.31     18.43 o 
   6   4   3      732.12      709.22     18.13 o 
   7   4   3     1086.16     1110.04     31.10 o 
   8   4   3       67.75       75.73     10.61 o 
   9   4   3      362.81      341.42     34.98 o 
   0   5   3      142.25      213.72      7.25 o 
   1   5   3     1286.63     1368.19     18.99 o 
   2   5   3     2661.92     2679.89     33.42 o 
   3   5   3     5132.76     4917.02     63.81 o 
   4   5   3      894.34      916.12     15.98 o 
   5   5   3     2842.47     2792.91     52.27 o 
   6   5   3      345.21      373.07     13.43 o 
   7   5   3      325.68      314.39     12.20 o 
   8   5   3      411.47      388.91     28.26 o 
   9   5   3       61.40       69.79     23.07 o 
   1   6   3     3555.13     3531.01     47.68 o 
   2   6   3     2577.34     2479.59     32.81 o 
   3   6   3      983.53      915.08     15.88 o 
   4   6   3     4701.70     4677.11     67.57 o 
   5   6   3      718.31      701.99     19.25 o 
   6   6   3     2230.31     2322.48     61.47 o 
   7   6   3      503.84      502.56     22.14 o 
   8   6   3      314.63      271.28     24.12 o 
   9   6   3       39.09       61.37     29.33 o 
   0   7   3     3177.92     3344.62     61.61 o 
   1   7   3      392.03      391.57      9.55 o 
   2   7   3      112.06       80.27      4.85 o 
   3   7   3     5219.91     5216.76     66.98 o 
   4   7   3     1203.08     1171.67     23.26 o 
   5   7   3     2007.32     2094.20     39.96 o 
   6   7   3      348.55      349.43     20.62 o 
   7   7   3     1379.23     1390.02     52.68 o 
   8   7   3      170.05      125.39     23.12 o 
   9   7   3      340.16      349.25     35.60 o 
   1   8   3     2414.56     2377.57     35.72 o 
   2   8   3      765.48      768.03     15.15 o 
   3   8   3      515.89      563.97     12.63 o 
   4   8   3     2898.55     2956.83     44.49 o 
   5   8   3      595.41      569.87     18.22 o 
   6   8   3      876.45      906.46     35.97 o 
   7   8   3      254.10      256.40     32.33 o 
   8   8   3       29.27       45.30     23.87 o 
   9   8   3      334.66       47.41     57.10 o 
   0   9   3     1797.07     1866.59     36.89 o 
   1   9   3     1509.76     1555.75     23.87 o 
   2   9   3      631.55      610.23     15.38 o 
   3   9   3     3237.21     3366.40     51.56 o 
   4   9   3       14.97        8.42      4.32 o 
   5   9   3     1326.12     1386.34     40.65 o 
   6   9   3      249.84      211.59     15.45 o 
   7   9   3      402.16      366.03     32.08 o 
   8   9   3      173.16      181.75     29.82 o 
   1  10   3     1310.38     1318.78     25.34 o 
   2  10   3     2244.13     2317.52     41.05 o 
   3  10   3       81.97       85.52      7.36 o 
   4  10   3     1300.19     1295.30     31.94 o 
   5  10   3      317.22      296.77     15.45 o 
   6  10   3       80.35       71.01     16.83 o 
   7  10   3      391.36      369.59     34.74 o 
   8  10   3      322.04      332.21     37.96 o 
   0  11   3     2543.42     2640.33     68.92 o 
   1  11   3     1135.80     1124.41     23.71 o 
   2  11   3      175.76      176.80      9.65 o 
   3  11   3     1052.41     1085.33     32.88 o 
   4  11   3      278.55      269.24     11.76 o 
   5  11   3      651.67      664.53     31.32 o 
   6  11   3      352.34      300.41     26.54 o 
   7  11   3      151.95      151.11     25.81 o 
   1  12   3     1837.78     1876.80     45.47 o 
   2  12   3      921.91      970.39     28.46 o 
   3  12   3      860.84      853.11     30.41 o 
   4  12   3     1657.42     1721.39     48.27 o 
   5  12   3      132.38      111.94     19.87 o 
   6  12   3      281.09      249.96     29.57 o 
   7  12   3       57.98       42.27     22.82 o 
   0  13   3     1892.06     1834.67     79.96 o 
   1  13   3      940.11      933.58     31.06 o 
   2  13   3     1731.95     1779.11     57.73 o 
   3  13   3      738.33      735.37     30.42 o 
   4  13   3      156.96      149.77     14.28 o 
   5  13   3      424.43      368.74     32.90 o 
   6  13   3      234.03      230.79     39.30 o 
   1  14   3     1185.61     1231.86     42.44 o 
   2  14   3      420.20      449.01     25.49 o 
   3  14   3      203.70      172.87     16.44 o 
   4  14   3      679.89      723.89     44.71 o 
   5  14   3       47.40       70.75     32.58 o 
   0  15   3     1777.61     1863.50    184.71 o 
   1  15   3       28.23       24.59     11.80 o 
   2  15   3      751.80      670.07     55.32 o 
   3  15   3      628.28      638.54     58.86 o 
   4  15   3      114.97       79.55     27.10 o 
   1  16   3      272.49      210.44     27.77 o 
   2  16   3      138.73      108.75     20.32 o 
   3  16   3      555.17      536.93     53.64 o 
   0   0   4     7206.30     6667.01    157.09 o 
   2   0   4    14125.32    13844.73    209.65 o 
   4   0   4      871.06      887.43     25.41 o 
   6   0   4     1068.98     1062.39     31.03 o 
   8   0   4     3470.06     3549.27    136.21 o 
  10   0   4     1758.43     1816.12    160.43 o 
   1   1   4     2124.27     2023.57     25.63 o 
   2   1   4      319.08      288.59      5.09 o 
   3   1   4     7427.06     7527.97     84.36 o 
   4   1   4     1384.28     1503.31     24.71 o 
   5   1   4      608.67      633.27     13.49 o 
   6   1   4       34.63       33.90      7.04 o 
   7   1   4      474.50      461.29     16.33 o 
   8   1   4       73.70       81.92     11.11 o 
   9   1   4     1923.33     2047.30     75.21 o 
  10   1   4       27.32       43.03     28.10 o 
   0   2   4     9243.86     8603.37    155.68 o 
   1   2   4       30.83       21.48      2.02 o 
   2   2   4      713.06      706.94      9.31 o 
   3   2   4     1705.15     1624.10     20.73 o 
   4   2   4     9452.74     9684.13    129.67 o 
   5   2   4      330.14      329.37      9.83 o 
   6   2   4      522.00      506.17     13.89 o 
   7   2   4      750.85      756.13     21.83 o 
   8   2   4     1616.16     1656.60     47.94 o 
   9   2   4       19.97       16.34     19.24 o 
  10   2   4      564.41      523.48     47.94 o 
   1   3   4     1132.22      979.11     12.50 o 
   2   3   4     1586.61     1534.25     20.35 o 
   3   3   4     2605.76     2624.01     32.79 o 
   4   3   4      788.83      802.42     14.84 o 
   5   3   4      211.35      218.49      9.18 o 
   6   3   4      761.70      785.51     19.54 o 
   7   3   4     1899.66     1965.17     48.85 o 
   8   3   4      742.81      739.23     26.00 o 
   9   3   4     1640.38     1767.07     76.10 o 
   0   4   4      106.20       73.98      5.49 o 
   1   4   4     1511.56     1491.25     18.71 o 
   2   4   4     4171.05     3868.93     48.33 o 
   3   4   4     3486.53     3507.88     47.26 o 
   4   4   4      117.33      109.32      4.66 o 
   5   4   4       83.91       80.13      5.94 o 
   6   4   4      841.25      836.27     20.58 o 
   7   4   4      801.80      817.37     24.55 o 
   8   4   4     1819.24     1854.14     66.75 o 
   9   4   4       32.44       -1.81     24.01 o 
   1   5   4      779.92      748.43     10.66 o 
   2   5   4      166.76      177.93      5.41 o 
   3   5   4      352.83      320.49      7.58 o 
   4   5   4      638.82      666.09     14.06 o 
   5   5   4       97.20       99.13      7.54 o 
   6   5   4       85.35       63.18      7.91 o 
   7   5   4      721.64      756.43     22.22 o 
   8   5   4      196.11      198.69     23.16 o 
   9   5   4      580.43      596.47     44.14 o 
   0   6   4      954.98      957.84     21.44 o 
   1   6   4     1720.01     1834.32     24.24 o 
   2   6   4     2382.19     2302.79     30.64 o 
   3   6   4     2972.99     2946.94     37.60 o 
   4   6   4       62.19       63.99      4.50 o 
   5   6   4     1863.09     1880.23     40.36 o 
   6   6   4       77.73       69.39      6.99 o 
   7   6   4      184.65      183.34     15.62 o 
   8   6   4      859.50      812.49     44.55 o 
   9   6   4       75.65       47.53     26.91 o 
   1   7   4     4243.19     4018.45     53.79 o 
   2   7   4      660.08      696.49     13.69 o 
   3   7   4     2427.24     2417.47     33.87 o 
   4   7   4     1516.02     1575.39     27.04 o 
   5   7   4      220.01      225.42     14.39 o 
   6   7   4      789.95      844.86     28.30 o 
   7   7   4     1339.19     1346.52     51.43 o 
   8   7   4      130.36       99.19     24.30 o 
   9   7   4     1022.17     1034.23     64.30 o 
   0   8   4     1137.54     1070.46     24.02 o 
   1   8   4      241.43      259.60      7.53 o 
   2   8   4     4335.62     4266.48     54.33 o 
   3   8   4      508.50      505.11     11.45 o 
   4   8   4      332.51      311.64     11.13 o 
   5   8   4      443.68      427.18     15.30 o 
   6   8   4      443.06      462.32     23.02 o 
   7   8   4      116.52       96.33     16.32 o 
   8   8   4     2041.02     2101.60    107.90 o 
   1   9   4     4047.11     3977.32     60.19 o 
   2   9   4     1552.21     1481.25     27.48 o 
   3   9   4     1010.11     1035.45     21.62 o 
   4   9   4      152.53      145.46      7.92 o 
   5   9   4      417.26      367.52     17.88 o 
   6   9   4      591.46      548.78     24.48 o 
   7   9   4      908.11      858.09     47.66 o 
   8   9   4       31.99       41.45     21.31 o 
   0  10   4     2400.67     2498.88     56.16 o 
   1  10   4     1101.89     1119.78     21.08 o 
   2  10   4      939.09      979.38     21.97 o 
   3  10   4      586.90      605.81     15.48 o 
   4  10   4     1989.21     2054.20     43.50 o 
   5  10   4     2932.75     2984.80     98.20 o 
   6  10   4       99.64       98.78     27.33 o 
   7  10   4      305.08      258.57     28.08 o 
   8  10   4      138.82      182.96     36.90 o 
   1  11   4       89.33       60.71      9.69 o 
   2  11   4      123.80      126.58      9.29 o 
   3  11   4      640.06      636.40     21.65 o 
   4  11   4     1103.58     1152.21     31.20 o 
   5  11   4      309.69      261.50     22.82 o 
   6  11   4      141.14      156.54     20.76 o 
   7  11   4      758.86      839.33     75.71 o 
   0  12   4      104.60       76.61     11.22 o 
   1  12   4      239.98      240.36     11.06 o 
   2  12   4      101.53      110.54      9.09 o 
   3  12   4      754.26      770.14     23.18 o 
   4  12   4      533.44      506.29     20.70 o 
   5  12   4       99.25       84.18     17.21 o 
   6  12   4      115.88       67.49     19.25 o 
   7  12   4      503.95      461.96     53.51 o 
   1  13   4      496.24      432.56     19.24 o 
   2  13   4     1367.91     1289.52     36.13 o 
   3  13   4      841.77      825.41     31.44 o 
   4  13   4     1807.76     1929.66     77.20 o 
   5  13   4        2.94       14.06     20.44 o 
   6  13   4      550.27      506.73     47.99 o 
   0  14   4      449.94      407.49     34.64 o 
   1  14   4       67.88       73.07     14.13 o 
   2  14   4      229.15      203.00     19.21 o 
   3  14   4      508.53      492.06     34.42 o 
   4  14   4      457.18      434.46     36.01 o 
   5  14   4      572.15      605.61     54.33 o 
   1  15   4      257.10      264.46     25.54 o 
   2  15   4      331.76      286.10     58.72 o 
   3  15   4      383.52      341.83     33.74 o 
   4  15   4      578.89      651.59     53.77 o 
   0  16   4      286.40      263.36     44.31 o 
   1  16   4       19.59       21.23     20.16 o 
   2  16   4      118.86      127.76     35.68 o 
   3  16   4      261.94      243.10     33.47 o 
   2   0   5    18389.81    18742.31    350.12 o 
   4   0   5    19914.37    20827.02    360.12 o 
   6   0   5      148.38      159.36     14.22 o 
   8   0   5      790.97      823.55     40.42 o 
   0   1   5     1095.38      990.36     16.77 o 
   1   1   5      848.33      875.13     11.28 o 
   2   1   5     1509.75     1578.72     18.06 o 
   3   1   5    28613.09    28973.48    328.82 o 
   4   1   5     2322.72     2498.91     31.56 o 
   5   1   5      672.19      674.78     13.85 o 
   6   1   5      338.29      356.98     13.00 o 
   7   1   5     1157.69     1187.86     29.16 o 
   8   1   5      304.28      283.72     17.59 o 
   9   1   5      271.40      240.56     26.47 o 
   1   2   5      311.35      332.37      5.61 o 
   2   2   5     1778.80     1739.63     20.97 o 
   3   2   5      798.55      834.37     11.50 o 
   4   2   5      742.47      657.32     11.81 o 
   5   2   5       34.79       29.75      5.39 o 
   6   2   5      294.52      298.56     11.45 o 
   7   2   5      697.33      654.32     21.74 o 
   8   2   5      328.44      317.84     17.77 o 
   9   2   5      123.72      113.65     23.32 o 
   0   3   5     4957.81     4739.01     79.51 o 
   1   3   5     7448.68     7472.58     86.11 o 
   2   3   5     3809.83     3923.44     42.03 o 
   3   3   5     6771.89     6568.29     79.14 o 
   4   3   5     1580.66     1562.21     20.89 o 
   5   3   5     1890.33     1950.44     30.76 o 
   6   3   5     1258.65     1256.39     29.08 o 
   7   3   5      453.11      479.12     17.56 o 
   8   3   5      590.74      570.51     24.10 o 
   9   3   5      195.18      173.63     24.74 o 
   1   4   5      385.26      331.48      5.63 o 
   2   4   5    11511.28    11647.46    143.06 o 
   3   4   5      471.23      496.26     10.01 o 
   4   4   5     2733.40     2678.72     37.36 o 
   5   4   5      945.07      959.89     20.25 o 
   6   4   5      894.09      907.05     22.36 o 
   7   4   5      458.77      479.70     18.22 o 
   8   4   5       62.47       81.06     13.19 o 
   9   4   5      268.23      251.37     34.41 o 
   0   5   5    11065.67    11256.72    172.20 o 
   1   5   5     9370.01     9710.73    119.29 o 
   2   5   5     1379.85     1584.59     23.47 o 
   3   5   5     1438.32     1404.01     21.19 o 
   4   5   5      127.10      128.07      5.19 o 
   5   5   5     2575.38     2615.35     45.48 o 
   6   5   5      589.01      561.15     18.92 o 
   7   5   5      138.40      128.96     13.33 o 
   8   5   5      237.62      190.01     23.82 o 
   9   5   5      311.94      301.82     35.83 o 
   1   6   5     2058.12     2055.96     29.14 o 
   2   6   5     7450.66     7549.83     99.88 o 
   3   6   5     1382.94     1363.99     21.23 o 
   4   6   5     3358.25     3488.03     55.13 o 
   5   6   5      372.49      363.32     12.41 o 
   6   6   5     1420.04     1474.06     36.60 o 
   7   6   5      250.10      229.78     15.06 o 
   8   6   5      334.46      318.34     27.08 o 
   9   6   5       73.70      101.88     24.77 o 
   0   7   5     4194.12     4058.87     81.75 o 
   1   7   5     4094.99     4121.52     54.84 o 
   2   7   5     2718.93     2823.49     36.09 o 
   3   7   5     3206.69     3286.64     45.01 o 
   4   7   5     1094.83     1133.58     24.75 o 
   5   7   5     2507.15     2552.09     49.15 o 
   6   7   5      265.37      270.28     13.27 o 
   7   7   5      112.08      109.09     14.83 o 
   8   7   5      170.25      171.47     22.92 o 
   9   7   5      151.63      153.06     29.93 o 
   1   8   5      512.78      529.20      9.80 o 
   2   8   5     2472.15     2457.95     41.56 o 
   3   8   5      174.48      184.41      7.63 o 
   4   8   5     2909.95     2991.68     58.65 o 
   5   8   5     1330.85     1311.63     36.39 o 
   6   8   5      572.48      548.40     25.19 o 
   7   8   5      282.82      281.56     25.03 o 
   8   8   5       86.83       70.94     22.19 o 
   0   9   5     4432.23     4431.59     89.40 o 
   1   9   5     2022.24     2019.44     30.37 o 
   2   9   5      230.24      240.22      7.86 o 
   3   9   5      638.47      637.07     15.26 o 
   4   9   5      135.92      139.08      8.73 o 
   5   9   5     1264.81     1247.14     43.52 o 
   6   9   5      142.46      133.55     16.70 o 
   7   9   5      415.67      388.87     28.54 o 
   8   9   5      435.51      383.10     34.27 o 
   1  10   5     1981.46     2006.06     35.33 o 
   2  10   5     1809.85     1815.14     33.21 o 
   3  10   5      115.91      127.65      7.77 o 
   4  10   5     2390.59     2572.12     59.80 o 
   5  10   5      997.15     1014.65     37.11 o 
   6  10   5       42.98       35.85     24.76 o 
   7  10   5     1373.76     1465.81     75.96 o 
   0  11   5      598.09      619.52     22.38 o 
   1  11   5      136.68      119.43      8.83 o 
   2  11   5     2530.84     2675.52     53.13 o 
   3  11   5     2444.17     2432.37     66.32 o 
   4  11   5       16.60       22.36      7.55 o 
   5  11   5      806.88      842.96     41.21 o 
   6  11   5       53.68       42.36     23.38 o 
   7  11   5       79.42       70.61     22.20 o 
   1  12   5     1077.13     1076.66     30.43 o 
   2  12   5     1312.67     1318.51     38.51 o 
   3  12   5      536.49      531.89     18.03 o 
   4  12   5     1235.22     1186.28     56.46 o 
   5  12   5       57.42       19.53     15.71 o 
   6  12   5      425.85      414.42     64.73 o 
   0  13   5     1560.68     1631.23     59.01 o 
   1  13   5      394.19      366.66     14.84 o 
   2  13   5     1995.38     2025.59     66.67 o 
   3  13   5      779.29      738.43     32.66 o 
   4  13   5      293.58      249.49     20.78 o 
   5  13   5       41.61       42.35     24.12 o 
   6  13   5      165.15      143.63     29.70 o 
   1  14   5     1490.90     1488.68     63.83 o 
   2  14   5     1185.27     1170.28     50.45 o 
   3  14   5      281.77      267.83     22.28 o 
   4  14   5      241.49      256.67     29.48 o 
   5  14   5      208.11      171.97     31.98 o 
   0  15   5      865.18      969.22     66.06 o 
   1  15   5      266.24      290.35     35.86 o 
   2  15   5      271.29      249.96     29.05 o 
   3  15   5      464.56      426.12     32.74 o 
   4  15   5      343.27      335.85     37.85 o 
   1  16   5     1053.99      995.21     87.92 o 
   2  16   5      269.28      258.96     34.14 o 
   0   0   6     1190.25     1291.42     33.16 o 
   2   0   6     4337.28     4205.91     64.86 o 
   4   0   6     5776.69     6062.05     99.05 o 
   6   0   6      173.97      205.73     15.54 o 
   8   0   6     1939.28     1959.97     81.24 o 
   1   1   6     4673.55     4486.45     50.89 o 
   2   1   6      515.77      538.49      8.24 o 
   3   1   6     3825.07     3845.61     43.03 o 
   4   1   6     5542.59     5754.41     89.77 o 
   5   1   6      568.34      558.36     13.24 o 
   6   1   6      433.83      418.62     13.80 o 
   7   1   6     1036.79     1073.67     26.76 o 
   8   1   6      275.31      263.77     17.49 o 
   9   1   6     1645.14     1661.62     82.99 o 
   0   2   6     3542.97     3560.38     59.06 o 
   1   2   6      227.40      245.88      4.42 o 
   2   2   6    14049.92    13904.51    157.82 o 
   3   2   6     1232.04     1344.06     17.05 o 
   4   2   6      788.81      832.90     14.54 o 
   5   2   6      170.70      162.86      8.53 o 
   6   2   6       81.58       70.69      7.82 o 
   7   2   6     1705.24     1726.81     42.26 o 
   8   2   6     2718.28     2811.99     80.86 o 
   9   2   6      100.82       81.75     21.99 o 
   1   3   6     5078.73     5032.79     56.29 o 
   2   3   6      978.76     1007.41     13.64 o 
   3   3   6      460.89      438.68      8.37 o 
   4   3   6      964.07      975.92     15.82 o 
   5   3   6     1215.70     1214.86     23.38 o 
   6   3   6      135.39      155.23     10.02 o 
   7   3   6     2122.35     2164.42     58.22 o 
   8   3   6      170.56      135.57     16.29 o 
   9   3   6      808.66      813.66     48.68 o 
   0   4   6    12247.35    12353.92    180.74 o 
   1   4   6     3267.77     3193.85     36.01 o 
   2   4   6     1090.28     1069.06     14.35 o 
   3   4   6      325.38      309.17      7.85 o 
   4   4   6     3597.71     3683.71     48.32 o 
   5   4   6     2287.27     2357.60     38.82 o 
   6   4   6      160.85      143.37      9.75 o 
   7   4   6      327.63      315.11     15.30 o 
   8   4   6      751.32      707.60     32.89 o 
   9   4   6       86.70      113.05     27.44 o 
   1   5   6     2698.57     2428.57     29.08 o 
   2   5   6      384.35      403.62      7.96 o 
   3   5   6     3995.09     3972.21     53.61 o 
   4   5   6      922.64      956.37     16.79 o 
   5   5   6       61.45       61.55      5.69 o 
   6   5   6      308.79      308.33     12.77 o 
   7   5   6     1293.60     1316.13     34.99 o 
   8   5   6       25.16       19.12     15.58 o 
   9   5   6      956.68      984.07     64.74 o 
   0   6   6     2998.44     2725.55     48.72 o 
   1   6   6      550.04      519.10      9.18 o 
   2   6   6      626.01      631.47     11.97 o 
   3   6   6      781.52      820.17     14.68 o 
   4   6   6     1349.57     1357.86     22.78 o 
   5   6   6      961.21     1000.93     22.07 o 
   6   6   6      793.58      783.15     27.15 o 
   7   6   6        7.23       -8.52     14.31 o 
   8   6   6     1420.36     1519.10     83.42 o 
   9   6   6      268.09      308.49     34.01 o 
   1   7   6      701.39      702.56     11.22 o 
   2   7   6      742.29      794.67     14.57 o 
   3   7   6     1442.73     1447.18     24.74 o 
   4   7   6      785.47      797.78     16.69 o 
   5   7   6      455.40      414.58     12.52 o 
   6   7   6     1710.67     1690.80     41.46 o 
   7   7   6      737.77      726.03     33.85 o 
   8   7   6       49.53       57.35     25.11 o 
   0   8   6     2523.14     2577.61     52.50 o 
   1   8   6     1802.12     1799.79     24.53 o 
   2   8   6      288.87      283.08      7.85 o 
   3   8   6      115.78      114.28      8.75 o 
   4   8   6     2239.77     2302.07     43.54 o 
   5   8   6      525.80      532.04     17.13 o 
   6   8   6     2277.48     2195.20     66.44 o 
   7   8   6      166.39      181.58     23.30 o 
   8   8   6      694.26      621.42     41.99 o 
   1   9   6     2248.74     2267.99     34.65 o 
   2   9   6     1081.14     1132.97     21.70 o 
   3   9   6     1236.62     1211.56     28.95 o 
   4   9   6      167.19      173.09      9.58 o 
   5   9   6      875.49      885.61     25.78 o 
   6   9   6      641.97      640.67     30.80 o 
   7   9   6      666.60      655.42     42.87 o 
   8   9   6      235.18      273.94     29.78 o 
   0  10   6     2733.40     2846.65     75.56 o 
   1  10   6      229.84      220.29      8.39 o 
   2  10   6      408.32      405.66     14.89 o 
   3  10   6      826.83      796.52     20.72 o 
   4  10   6      251.78      218.96     11.67 o 
   5  10   6      129.16      112.47      8.55 o 
   6  10   6      572.34      591.23     35.96 o 
   7  10   6      321.00      298.10     28.83 o 
   1  11   6       62.30       56.55      5.70 o 
   2  11   6      428.66      427.14     15.54 o 
   3  11   6      314.71      269.98     15.60 o 
   4  11   6      398.63      401.03     17.86 o 
   5  11   6       26.63       44.30     15.11 o 
   6  11   6      246.28      238.73     23.69 o 
   7  11   6       50.35       65.38     23.67 o 
   0  12   6     1256.03     1334.52     57.89 o 
   1  12   6      282.19      282.73     11.00 o 
   2  12   6      784.79      781.41     23.94 o 
   3  12   6     3526.91     3763.34    110.90 o 
   4  12   6      316.86      293.43     19.88 o 
   5  12   6      401.94      397.82     30.76 o 
   6  12   6      338.70      287.89     48.23 o 
   1  13   6     2363.81     2411.59     55.23 o 
   2  13   6      383.53      358.81     17.83 o 
   3  13   6      174.90      128.45     16.96 o 
   4  13   6      943.33      934.84     54.20 o 
   5  13   6      119.72      112.38     22.71 o 
   0  14   6      148.20      155.65     20.14 o 
   1  14   6       58.54       63.83     12.32 o 
   2  14   6      392.26      409.00     22.57 o 
   3  14   6      937.42      985.29     47.77 o 
   4  14   6      108.92      128.82     22.15 o 
   5  14   6      232.99      188.54     29.03 o 
   1  15   6      165.30      168.43     26.52 o 
   2  15   6      715.63      674.97     46.83 o 
   3  15   6      309.90      308.38     30.11 o 
   0  16   6      245.69      220.40     35.83 o 
   1  16   6      254.80      205.04     22.35 o 
   2  16   6      141.19      118.46     23.30 o 
   2   0   7      968.21     1036.85     19.32 o 
   4   0   7     5825.31     5951.58    110.30 o 
   6   0   7     1162.95     1200.58     38.51 o 
   8   0   7     1131.11     1191.43     53.34 o 
   0   1   7     1744.71     1666.01     26.68 o 
   1   1   7     1239.10     1216.77     15.42 o 
   2   1   7      845.52      873.49     12.55 o 
   3   1   7     1512.86     1473.91     18.81 o 
   4   1   7      710.26      743.42     13.38 o 
   5   1   7     3282.28     3347.65     51.81 o 
   6   1   7     1543.42     1564.54     34.80 o 
   7   1   7     1183.48     1256.88     31.22 o 
   8   1   7       34.13       53.84     14.42 o 
   9   1   7       29.47       56.21     23.86 o 
   1   2   7      893.99      930.36     11.83 o 
   2   2   7     3219.20     2999.37     34.38 o 
   3   2   7      126.23      126.24      5.67 o 
   4   2   7     4925.64     4883.55     62.20 o 
   5   2   7      979.29      987.23     18.99 o 
   6   2   7     4298.11     4436.42     84.67 o 
   7   2   7      210.60      199.00     13.20 o 
   8   2   7      141.14      119.62     15.38 o 
   9   2   7      147.61      185.98     29.92 o 
   0   3   7     5752.67     6060.47    104.45 o 
   1   3   7      630.22      634.68      9.49 o 
   2   3   7      622.23      546.37      9.22 o 
   3   3   7     1113.81     1074.80     16.08 o 
   4   3   7     1347.31     1353.36     20.63 o 
   5   3   7     1783.92     1848.91     29.65 o 
   6   3   7     2799.21     2932.68     60.02 o 
   7   3   7      298.14      303.21     15.45 o 
   8   3   7      472.22      419.04     24.39 o 
   9   3   7       79.25       74.97     28.17 o 
   1   4   7     2166.51     2144.45     27.54 o 
   2   4   7     1018.72     1071.49     15.88 o 
   3   4   7      266.68      248.77      7.13 o 
   4   4   7     2999.20     3052.24     42.74 o 
   5   4   7      499.36      501.64     13.04 o 
   6   4   7      761.67      784.09     20.75 o 
   7   4   7      486.48      499.96     20.21 o 
   8   4   7      156.38      171.51     24.88 o 
   9   4   7      563.76      552.83     43.52 o 
   0   5   7      338.49      318.61      8.62 o 
   1   5   7      962.90      981.63     13.54 o 
   2   5   7     1071.68     1106.25     15.99 o 
   3   5   7     7412.03     7406.45    102.91 o 
   4   5   7      145.53      140.66      6.73 o 
   5   5   7     1489.33     1524.29     28.57 o 
   6   5   7      170.06      174.32     12.84 o 
   7   5   7      565.35      542.41     23.81 o 
   8   5   7        8.69       19.59     20.66 o 
   9   5   7       10.89       38.32     23.64 o 
   1   6   7     2481.29     2583.64     37.88 o 
   2   6   7     2779.49     2763.35     39.28 o 
   3   6   7      348.88      313.27      8.55 o 
   4   6   7     3008.92     3166.31     49.14 o 
   5   6   7       61.95       60.51      6.79 o 
   6   6   7      545.32      562.02     19.50 o 
   7   6   7      362.89      317.96     20.83 o 
   8   6   7      345.47      286.14     29.24 o 
   0   7   7      183.82      199.41     11.19 o 
   1   7   7       42.55       33.29      4.72 o 
   2   7   7      902.91      853.83     14.19 o 
   3   7   7     2011.28     2085.27     31.39 o 
   4   7   7      326.65      318.59     10.09 o 
   5   7   7      477.33      459.94     14.61 o 
   6   7   7      593.98      534.59     21.76 o 
   7   7   7      902.01      848.47     46.12 o 
   8   7   7       34.49       20.64     19.75 o 
   1   8   7     1173.07     1201.19     19.75 o 
   2   8   7     1400.79     1417.39     25.75 o 
   3   8   7      304.42      285.75      9.08 o 
   4   8   7      340.21      315.38     10.35 o 
   5   8   7      169.24      157.84      9.37 o 
   6   8   7     1379.04     1369.76     49.88 o 
   7   8   7      452.29      471.48     30.77 o 
   8   8   7      150.11      110.05     25.80 o 
   0   9   7     5771.98     5740.70    105.70 o 
   1   9   7     2544.40     2537.03     36.81 o 
   2   9   7      502.93      470.20     11.30 o 
   3   9   7     3529.95     3660.65     82.89 o 
   4   9   7      261.62      246.05     10.86 o 
   5   9   7     2291.85     2401.01     74.92 o 
   6   9   7      534.43      519.49     34.12 o 
   7   9   7      458.64      402.12     32.92 o 
   1  10   7     1082.49     1114.93     19.65 o 
   2  10   7      220.83      230.51      7.98 o 
   3  10   7      807.89      821.37     24.69 o 
   4  10   7      281.12      290.79     15.72 o 
   5  10   7      145.76      155.25     18.73 o 
   6  10   7      324.60      296.45     27.16 o 
   7  10   7      256.75      230.39     26.19 o 
   0  11   7      440.86      448.15     17.03 o 
   1  11   7      492.34      500.62     13.06 o 
   2  11   7     1683.79     1755.71     35.16 o 
   3  11   7      221.32      208.90     11.62 o 
   4  11   7       29.15       15.44      9.32 o 
   5  11   7     1534.81     1485.03     71.02 o 
   6  11   7      103.96       73.37     16.98 o 
   7  11   7      549.68      509.89     45.94 o 
   1  12   7      770.12      796.75     21.69 o 
   2  12   7      197.94      212.75     10.11 o 
   3  12   7      211.73      214.88     12.16 o 
   4  12   7      744.27      789.97     35.58 o 
   5  12   7      134.90      106.25     16.90 o 
   6  12   7      663.65      677.49     55.62 o 
   0  13   7     1989.40     1981.58     71.69 o 
   1  13   7      242.61      236.15     11.31 o 
   2  13   7      705.05      672.33     23.80 o 
   3  13   7      997.64     1024.79     56.75 o 
   4  13   7      113.09      116.84     32.39 o 
   5  13   7      929.03      918.93     82.61 o 
   1  14   7      144.55      132.75     12.00 o 
   2  14   7       99.79      114.74     17.53 o 
   3  14   7      168.65      151.21     17.17 o 
   4  14   7      365.47      353.42     28.88 o 
   0  15   7      894.80      934.50     65.44 o 
   1  15   7       68.70       67.42     12.52 o 
   2  15   7     1011.02      926.47     78.67 o 
   3  15   7       25.60       22.54     16.89 o 
   0   0   8    40445.30    40552.34   1078.78 o 
   2   0   8     4731.26     4955.98    100.52 o 
   4   0   8       33.76       38.17      8.37 o 
   6   0   8     4826.87     4839.41    139.05 o 
   8   0   8      571.56      584.21     43.34 o 
   1   1   8     9401.54     9719.59    115.07 o 
   2   1   8     1200.25     1238.94     16.94 o 
   3   1   8     1326.03     1325.44     19.14 o 
   4   1   8      133.93      150.46      7.78 o 
   5   1   8      460.36      469.86     12.52 o 
   6   1   8     3183.31     3215.38     62.77 o 
   7   1   8      537.00      537.64     20.97 o 
   8   1   8      150.95      138.84     16.17 o 
   9   1   8      731.66      791.77     57.26 o 
   0   2   8     1689.24     1535.11     26.92 o 
   1   2   8     1978.15     2068.30     25.48 o 
   2   2   8     1169.96     1093.78     14.94 o 
   3   2   8      778.10      792.03     13.81 o 
   4   2   8      101.08       99.92      6.32 o 
   5   2   8     1018.12     1023.40     21.07 o 
   6   2   8     1037.20     1038.67     25.04 o 
   7   2   8       14.09        7.63     10.55 o 
   8   2   8      523.59      485.05     28.00 o 
   9   2   8        7.63        2.92     22.68 o 
   1   3   8     6015.51     5908.82     71.79 o 
   2   3   8      932.46      950.33     13.83 o 
   3   3   8      176.08      177.41      6.35 o 
   4   3   8     1157.71     1188.04     21.33 o 
   5   3   8     1162.48     1142.96     22.48 o 
   6   3   8      292.37      282.73     12.54 o 
   7   3   8      884.99      854.14     26.82 o 
   8   3   8      205.88      164.53     20.09 o 
   9   3   8      578.43      604.25     47.37 o 
   0   4   8    14355.42    14519.68    265.09 o 
   1   4   8      395.92      386.05      7.42 o 
   2   4   8     2825.25     2733.43     32.52 o 
   3   4   8      410.63      411.81     10.28 o 
   4   4   8        4.59        2.41      4.66 o 
   5   4   8      236.45      215.08      8.76 o 
   6   4   8     1615.23     1647.56     40.78 o 
   7   4   8      475.27      439.35     20.32 o 
   8   4   8      625.26      630.11     41.40 o 
   9   4   8       76.72       50.34     28.97 o 
   1   5   8     1523.35     1472.07     19.02 o 
   2   5   8      713.02      766.61     12.12 o 
   3   5   8      885.45      892.65     16.83 o 
   4   5   8      891.89      905.33     19.43 o 
   5   5   8      296.25      283.59     10.50 o 
   6   5   8      147.04      142.98     10.77 o 
   7   5   8      707.18      677.80     27.84 o 
   8   5   8      167.33      142.33     24.99 o 
   0   6   8     1376.17     1346.29     25.86 o 
   1   6   8      904.38      915.54     16.68 o 
   2   6   8     2139.50     2105.85     31.31 o 
   3   6   8     1919.63     1952.24     28.64 o 
   4   6   8      277.27      292.32      9.29 o 
   5   6   8      204.59      173.81      9.13 o 
   6   6   8      153.71      169.22     11.70 o 
   7   6   8        1.54       -9.79     11.75 o 
   8   6   8      643.30      645.71     41.16 o 
   1   7   8     7032.39     7098.61    105.98 o 
   2   7   8      175.99      193.56      8.18 o 
   3   7   8      879.84      846.64     16.99 o 
   4   7   8      675.71      661.10     17.20 o 
   5   7   8      242.33      240.22     10.90 o 
   6   7   8      484.42      449.63     20.24 o 
   7   7   8      739.35      779.01     42.46 o 
   8   7   8        2.32       18.38     26.22 o 
   0   8   8     5309.18     5353.51    108.37 o 
   1   8   8      131.30      145.53     10.61 o 
   2   8   8     1954.90     1996.87     30.16 o 
   3   8   8     1316.96     1279.64     24.55 o 
   4   8   8      152.51      144.89      7.83 o 
   5   8   8      105.18       89.25      9.34 o 
   6   8   8      218.14      199.02     18.57 o 
   7   8   8      206.92      163.21     21.83 o 
   8   8   8      287.45      292.25     33.18 o 
   1   9   8     1359.06     1401.18     30.99 o 
   2   9   8     1202.94     1206.82     19.81 o 
   3   9   8      270.17      262.62      8.71 o 
   4   9   8     1129.02     1109.19     27.69 o 
   5   9   8       27.56       13.54      7.93 o 
   6   9   8      665.23      682.36     40.90 o 
   7   9   8      765.36      806.15     42.63 o 
   0  10   8     4170.31     4394.36    119.79 o 
   1  10   8      684.49      677.92     22.27 o 
   2  10   8     3791.35     3952.22     71.90 o 
   3  10   8     1867.20     1920.02     44.64 o 
   4  10   8      190.08      173.79      9.90 o 
   5  10   8     1383.10     1406.37     59.34 o 
   6  10   8       38.04       41.25     15.24 o 
   7  10   8      115.38       73.13     22.14 o 
   1  11   8     2179.54     2198.54     41.62 o 
   2  11   8       70.59       72.98      5.57 o 
   3  11   8      214.00      216.43      9.73 o 
   4  11   8      530.40      578.84     28.19 o 
   5  11   8      223.65      199.30     18.74 o 
   6  11   8      230.79      230.13     22.50 o 
   0  12   8      890.67      838.57     30.27 o 
   1  12   8      341.85      384.56     11.05 o 
   2  12   8      496.50      497.40     19.34 o 
   3  12   8      114.61      126.33      9.53 o 
   4  12   8       94.60       64.41     12.47 o 
   5  12   8      732.84      672.08     43.22 o 
   6  12   8      293.76      245.27     48.00 o 
   1  13   8      492.95      456.19     18.22 o 
   2  13   8      592.87      594.99     24.47 o 
   3  13   8      320.56      343.25     22.31 o 
   4  13   8     1081.26      976.84     58.40 o 
   5  13   8      149.76      156.21     21.71 o 
   0  14   8      841.60      873.90     49.03 o 
   1  14   8      131.32      108.73     12.51 o 
   2  14   8      202.05      181.32     16.21 o 
   3  14   8      626.97      617.54     40.88 o 
   4  14   8       40.75       13.63     24.33 o 
   1  15   8      401.66      371.45     32.81 o 
   2  15   8      252.91      227.07     30.07 o 
   2   0   9     1206.48     1116.59     22.86 o 
   4   0   9      789.10      761.71     21.37 o 
   6   0   9      754.94      755.18     28.83 o 
   8   0   9      221.71      168.12     28.61 o 
   0   1   9      471.34      429.20     11.52 o 
   1   1   9      481.48      486.37      9.24 o 
   2   1   9      217.49      215.91      6.16 o 
   3   1   9     2789.84     2781.76     35.58 o 
   4   1   9       59.76       57.49      5.99 o 
   5   1   9     2557.42     2564.16     47.46 o 
   6   1   9      747.19      745.90     21.76 o 
   7   1   9     1284.70     1327.99     35.64 o 
   8   1   9      335.22      243.39     23.06 o 
   9   1   9       39.27       43.49     26.66 o 
   1   2   9      905.53     1007.52     14.64 o 
   2   2   9      294.88      313.65      7.41 o 
   3   2   9      414.92      430.13      9.87 o 
   4   2   9     1791.33     1810.48     27.46 o 
   5   2   9      730.89      735.41     17.73 o 
   6   2   9     2880.70     2878.91     62.81 o 
   7   2   9      314.22      297.20     16.79 o 
   8   2   9      588.51      536.58     34.21 o 
   9   2   9       26.14       20.25     23.47 o 
   0   3   9     4641.60     4695.27     77.69 o 
   1   3   9      528.90      553.67      9.73 o 
   2   3   9      658.85      660.42     11.90 o 
   3   3   9     3994.37     4091.15     55.01 o 
   4   3   9      584.74      565.08     13.34 o 
   5   3   9     4297.87     4379.42     76.13 o 
   6   3   9      973.63      974.13     27.58 o 
   7   3   9     1998.52     1970.70     56.17 o 
   8   3   9        0.79       -4.82     18.30 o 
   9   3   9      108.10       86.12     31.48 o 
   1   4   9       26.75       15.96      3.49 o 
   2   4   9     1328.10     1377.99     19.89 o 
   3   4   9      317.95      332.73     10.75 o 
   4   4   9     2386.47     2441.87     41.08 o 
   5   4   9      206.90      201.76      9.36 o 
   6   4   9     3261.72     3328.37     67.83 o 
   7   4   9       20.91       37.43     13.94 o 
   8   4   9      270.47      281.72     37.52 o 
   0   5   9     1223.35     1284.83     28.31 o 
   1   5   9       35.05       36.39      3.35 o 
   2   5   9      402.57      412.92      8.79 o 
   3   5   9        8.92       10.36      4.73 o 
   4   5   9      396.56      394.92     10.96 o 
   5   5   9     3013.67     3112.48     57.44 o 
   6   5   9      489.05      472.62     16.72 o 
   7   5   9     1038.24     1014.63     41.70 o 
   8   5   9       34.21       49.28     22.68 o 
   1   6   9     1481.89     1476.88     20.75 o 
   2   6   9      132.82      120.62      4.79 o 
   3   6   9      370.87      366.49      9.76 o 
   4   6   9      484.67      506.64     13.08 o 
   5   6   9      358.16      342.35     13.21 o 
   6   6   9     1512.00     1534.25     44.49 o 
   7   6   9       38.19       22.83     20.70 o 
   8   6   9      344.96      366.30     39.85 o 
   0   7   9     1442.67     1484.14     28.75 o 
   1   7   9     1172.32     1210.47     22.17 o 
   2   7   9      974.38      974.63     14.71 o 
   3   7   9      136.65      139.31      6.54 o 
   4   7   9      503.86      441.77     13.58 o 
   5   7   9     2658.12     2858.05     67.68 o 
   6   7   9      110.64       88.61     14.65 o 
   7   7   9      350.74      344.52     27.49 o 
   8   7   9     1241.26     1316.25     71.85 o 
   1   8   9      135.97      128.13      7.20 o 
   2   8   9       74.60       72.74      7.04 o 
   3   8   9      427.91      422.19     10.64 o 
   4   8   9     3337.23     3387.53     65.50 o 
   5   8   9       13.42       15.39      7.14 o 
   6   8   9     1280.32     1252.64     49.04 o 
   7   8   9       39.07       33.80     19.47 o 
   0   9   9      204.40      224.95     24.60 o 
   1   9   9      232.52      212.90      8.85 o 
   2   9   9     1735.37     1739.93     39.65 o 
   3   9   9      584.56      567.80     15.83 o 
   4   9   9      249.60      267.49     13.10 o 
   5   9   9     1182.29     1111.70     45.12 o 
   6   9   9       20.88       -2.07     16.31 o 
   7   9   9      388.99      380.65     35.67 o 
   1  10   9     1892.47     1828.67     46.67 o 
   2  10   9      800.04      815.04     30.81 o 
   3  10   9      666.20      684.90     17.20 o 
   4  10   9     1457.05     1513.17     43.10 o 
   5  10   9       20.54       17.99     10.73 o 
   6  10   9     1030.27     1065.20     60.45 o 
   0  11   9      148.61      129.86     29.33 o 
   1  11   9      431.49      392.93     18.19 o 
   2  11   9      217.15      235.65     14.70 o 
   3  11   9      180.21      200.37      8.30 o 
   4  11   9      206.93      205.36     14.35 o 
   5  11   9      491.56      553.64     30.91 o 
   6  11   9       88.28       96.74     19.95 o 
   1  12   9      576.58      574.75     28.14 o 
   2  12   9       34.78       37.81     12.66 o 
   3  12   9      406.88      389.62     20.65 o 
   4  12   9      595.30      573.00     45.31 o 
   5  12   9       46.49       37.71     14.09 o 
   0  13   9     1177.86     1202.07     46.11 o 
   1  13   9      133.74      124.59     17.94 o 
   2  13   9      492.90      451.52     28.26 o 
   3  13   9      300.65      276.33     32.28 o 
   4  13   9       67.55       71.90     16.68 o 
   1  14   9      838.17      795.00     57.23 o 
   2  14   9      134.24      144.77     26.09 o 
   3  14   9      161.98      155.46     25.57 o 
   0  15   9      668.59      660.75     54.74 o 
   1  15   9       26.94       44.65     42.11 o 
   0   0  10     7310.39     7526.91    171.77 o 
   2   0  10     1829.37     1801.69     35.08 o 
   4   0  10      509.04      517.97     17.60 o 
   6   0  10      800.13      777.14     33.61 o 
   8   0  10      483.42      448.70     45.88 o 
   1   1  10     3508.44     3491.80     43.59 o 
   2   1  10     1150.96     1194.96     17.84 o 
   3   1  10       41.86       52.93      6.93 o 
   4   1  10      388.48      374.42     10.94 o 
   5   1  10      393.44      391.02     12.44 o 
   6   1  10       92.93       67.84     10.11 o 
   7   1  10     1766.64     1742.01     54.67 o 
   8   1  10       70.39       22.05     18.80 o 
   0   2  10    10615.05    10463.61    194.12 o 
   1   2  10      345.32      359.75      7.90 o 
   2   2  10     1099.56     1067.51     17.57 o 
   3   2  10       74.35       73.49      5.95 o 
   4   2  10      248.16      253.97      8.81 o 
   5   2  10      635.92      658.93     17.22 o 
   6   2  10     1131.16     1119.20     29.27 o 
   7   2  10      352.84      328.45     20.02 o 
   8   2  10      717.81      748.36     45.79 o 
   1   3  10     4397.00     4290.63     54.32 o 
   2   3  10      511.84      516.61     10.48 o 
   3   3  10      823.30      849.85     15.58 o 
   4   3  10     2010.88     2046.71     32.35 o 
   5   3  10      896.23      857.69     19.91 o 
   6   3  10        1.89        7.52      8.30 o 
   7   3  10      333.80      314.21     24.11 o 
   8   3  10      201.62      216.97     26.94 o 
   0   4  10     3844.12     3973.20     68.55 o 
   1   4  10       32.44       26.79      3.54 o 
   2   4  10     5724.48     5926.33     77.47 o 
   3   4  10     1533.07     1558.73     24.53 o 
   4   4  10     1026.33     1092.50     22.18 o 
   5   4  10      778.01      746.45     20.23 o 
   6   4  10       14.36       19.82      7.55 o 
   7   4  10      258.79      236.78     20.70 o 
   8   4  10      385.51      347.56     36.76 o 
   1   5  10     9368.09     9616.91    130.60 o 
   2   5  10      613.62      601.53     12.07 o 
   3   5  10      394.05      382.76     10.49 o 
   4   5  10      632.19      677.27     15.75 o 
   5   5  10      598.18      609.15     17.66 o 
   6   5  10       67.01       45.49     11.01 o 
   7   5  10      457.79      463.27     28.06 o 
   8   5  10       76.60       40.43     24.84 o 
   0   6  10     9371.03     9486.41    184.39 o 
   1   6  10      953.62      947.20     14.88 o 
   2   6  10     1693.73     1755.40     27.17 o 
   3   6  10      316.99      297.14      9.15 o 
   4   6  10      140.82      149.68      9.56 o 
   5   6  10      214.59      221.81     11.37 o 
   6   6  10      461.18      471.07     24.76 o 
   7   6  10      151.69      148.17     24.28 o 
   8   6  10       40.87       44.73     19.46 o 
   1   7  10     1240.75     1242.51     22.40 o 
   2   7  10      118.70      119.27      4.52 o 
   3   7  10      246.02      231.21      8.35 o 
   4   7  10      781.84      770.02     20.02 o 
   5   7  10      701.63      747.71     23.16 o 
   6   7  10      168.65      138.69     16.18 o 
   7   7  10       78.35       88.63     34.51 o 
   0   8  10     1195.90     1319.53     44.72 o 
   1   8  10      122.35      115.00      9.29 o 
   2   8  10      249.32      245.05     15.16 o 
   3   8  10     1819.48     1877.77     32.81 o 
   4   8  10      515.54      500.12     15.14 o 
   5   8  10      462.59      440.75     18.99 o 
   6   8  10      158.22      170.83     16.29 o 
   7   8  10       54.00       50.99     18.27 o 
   1   9  10     2770.77     2833.57     69.06 o 
   2   9  10      919.80      941.15     25.56 o 
   3   9  10       22.07       23.43      8.38 o 
   4   9  10      674.98      674.17     21.22 o 
   5   9  10      584.05      597.87     25.55 o 
   6   9  10       85.85       69.15     16.51 o 
   7   9  10      641.58      669.07     45.76 o 
   0  10  10     3548.71     3713.22    178.82 o 
   1  10  10       75.37       79.95      9.07 o 
   2  10  10      377.14      361.09     19.98 o 
   3  10  10     1002.66      992.14     37.92 o 
   4  10  10      107.66      106.20     10.98 o 
   5  10  10      780.24      797.96     36.44 o 
   6  10  10      358.16      378.12     29.14 o 
   1  11  10     1172.29     1210.16     35.85 o 
   2  11  10      376.10      371.83     18.33 o 
   3  11  10      621.04      608.38     52.60 o 
   4  11  10      436.65      441.15     20.36 o 
   5  11  10      184.48      155.83     15.40 o 
   0  12  10     1546.65     1721.05    105.64 o 
   1  12  10      774.24      770.58     29.22 o 
   2  12  10      928.16      927.82     51.98 o 
   3  12  10      175.63      163.99     22.58 o 
   4  12  10      103.91      109.14      9.81 o 
   5  12  10      503.04      445.71     33.13 o 
   1  13  10      948.03     1006.93     66.82 o 
   2  13  10      346.47      302.92     28.43 o 
   3  13  10      157.47      163.64     23.44 o 
   4  13  10       97.35       55.45     25.58 o 
   0  14  10       99.93       69.11     51.02 o 
   1  14  10       26.86       31.49     23.03 o 
   2  14  10       71.13       29.74     17.29 o 
   2   0  11     3438.69     3644.89     66.25 o 
   4   0  11      370.43      349.88     16.31 o 
   6   0  11     1879.30     1812.53     66.68 o 
   8   0  11      842.16      754.89     57.05 o 
   0   1  11     1958.41     1976.20     38.25 o 
   1   1  11     4911.59     5068.94     67.68 o 
   2   1  11     1215.18     1230.27     19.30 o 
   3   1  11       44.85       40.09      6.20 o 
   4   1  11     1254.15     1229.80     24.26 o 
   5   1  11     3674.39     3763.82     78.11 o 
   6   1  11       24.97       17.03     10.85 o 
   7   1  11      165.78      138.35     16.56 o 
   8   1  11     1393.22     1262.27     70.07 o 
   1   2  11      598.02      642.28     11.98 o 
   2   2  11      887.73      886.61     15.00 o 
   3   2  11     1185.20     1140.42     20.75 o 
   4   2  11     4273.05     4353.99     71.80 o 
   5   2  11      121.51      110.20      8.85 o 
   6   2  11     2081.33     2127.03     44.93 o 
   7   2  11      187.47      144.09     20.07 o 
   8   2  11      546.77      487.11     40.10 o 
   0   3  11      121.81      122.29      7.73 o 
   1   3  11       60.42       58.35      4.99 o 
   2   3  11      366.81      402.81      9.10 o 
   3   3  11     2103.93     2102.14     34.06 o 
   4   3  11      176.36      170.98      9.05 o 
   5   3  11     1865.30     1833.26     40.31 o 
   6   3  11      236.25      247.33     14.70 o 
   7   3  11      482.84      428.30     25.38 o 
   8   3  11       79.27       73.41     26.58 o 
   1   4  11     1538.33     1563.61     24.20 o 
   2   4  11      440.10      438.69     10.65 o 
   3   4  11      647.06      606.52     14.37 o 
   4   4  11     3675.63     3773.44     68.74 o 
   5   4  11       95.40       88.41      9.03 o 
   6   4  11     1224.58     1180.53     36.15 o 
   7   4  11      235.29      207.77     23.00 o 
   8   4  11      330.33      279.27     30.16 o 
   0   5  11      397.21      419.10     14.00 o 
   1   5  11      479.38      491.33     10.76 o 
   2   5  11     1705.18     1781.19     28.21 o 
   3   5  11     2289.66     2272.41     40.41 o 
   4   5  11      282.77      286.70     11.47 o 
   5   5  11     1563.56     1593.81     37.56 o 
   6   5  11      146.65      135.15     17.11 o 
   7   5  11      645.75      609.00     41.86 o 
   8   5  11      104.03      119.30     24.89 o 
   1   6  11      877.86      855.26     14.19 o 
   2   6  11      108.17      103.59      5.77 o 
   3   6  11       59.29       59.58      6.38 o 
   4   6  11     1089.88     1179.22     26.02 o 
   5   6  11      209.26      198.82     13.06 o 
   6   6  11      497.32      480.72     30.51 o 
   7   6  11       73.90       51.00     18.02 o 
   0   7  11       18.62       -0.90     14.47 o 
   1   7  11      440.95      414.32     12.49 o 
   2   7  11       55.73       43.15      4.59 o 
   3   7  11     1494.25     1494.28     31.39 o 
   4   7  11      124.36      123.10      8.30 o 
   5   7  11      503.02      519.64     22.80 o 
   6   7  11      214.25      198.35     22.00 o 
   7   7  11      957.47      981.63     57.18 o 
   1   8  11     1533.57     1493.75     31.69 o 
   2   8  11      384.51      385.28     15.18 o 
   3   8  11      213.79      186.13      6.90 o 
   4   8  11      942.26      959.32     29.12 o 
   5   8  11      244.65      216.05     18.26 o 
   6   8  11      890.71      836.67     48.19 o 
   7   8  11      141.43      195.77     28.94 o 
   0   9  11      475.82      504.18     30.01 o 
   1   9  11      281.28      272.35     10.85 o 
   2   9  11     1102.73     1106.07     35.77 o 
   3   9  11     2564.26     2619.76     69.13 o 
   4   9  11      232.72      230.32     12.13 o 
   5   9  11     1264.61     1312.50     50.54 o 
   6   9  11       28.18       55.36     17.83 o 
   1  10  11      822.74      816.88     30.54 o 
   2  10  11      917.45      944.62     30.78 o 
   3  10  11      268.35      259.50     20.06 o 
   4  10  11      338.94      318.38     14.18 o 
   5  10  11        9.19       18.10     13.34 o 
   6  10  11     1136.17     1171.10     67.86 o 
   0  11  11     3690.28     3689.70    280.25 o 
   1  11  11       57.02       43.28     10.27 o 
   2  11  11       16.81       26.30     12.65 o 
   3  11  11      289.92      276.16     31.50 o 
   4  11  11      830.95      767.62     67.94 o 
   5  11  11      220.89      197.14     22.34 o 
   1  12  11     1183.56     1371.97     78.99 o 
   2  12  11      206.79      196.72     19.86 o 
   3  12  11      105.79      111.36     21.60 o 
   4  12  11      630.09      605.65     44.27 o 
   0  13  11      768.47      741.53     95.32 o 
   1  13  11      164.28      193.14     53.71 o 
   2  13  11       27.03       22.03     14.34 o 
   3  13  11      224.17      178.86     29.27 o 
   1  14  11       92.25      119.63     85.15 o 
   0   0  12     6142.49     6366.37    155.59 o 
   2   0  12     1114.73     1130.69     28.29 o 
   4   0  12      553.56      554.20     26.92 o 
   6   0  12      406.43      370.15     28.95 o 
   8   0  12      470.13      471.35     52.78 o 
   1   1  12     1974.58     1957.71     29.12 o 
   2   1  12      186.31      177.84      7.55 o 
   3   1  12      945.87      942.38     18.31 o 
   4   1  12      134.09      126.69      8.96 o 
   5   1  12       96.92       89.81      9.61 o 
   6   1  12       75.40       75.14     12.54 o 
   7   1  12      544.84      516.88     47.68 o 
   8   1  12      599.08      576.93     40.98 o 
   0   2  12     2478.51     2531.13     45.33 o 
   1   2  12       41.91       36.86      5.55 o 
   2   2  12     1118.02     1136.84     19.56 o 
   3   2  12      422.76      414.92     12.32 o 
   4   2  12      636.77      655.89     15.58 o 
   5   2  12      509.57      471.84     15.63 o 
   6   2  12      420.31      394.16     21.01 o 
   7   2  12      204.12      241.65     28.90 o 
   8   2  12      190.45      166.89     29.09 o 
   1   3  12     4119.61     4302.88     57.27 o 
   2   3  12      314.06      321.87      9.95 o 
   3   3  12     1251.56     1275.57     23.36 o 
   4   3  12     1129.70     1085.88     23.93 o 
   5   3  12       51.45       51.97      9.53 o 
   6   3  12      274.18      248.79     15.84 o 
   7   3  12      652.25      693.31     38.38 o 
   0   4  12     1766.36     1748.21     38.99 o 
   1   4  12       66.51       63.34      6.71 o 
   2   4  12      918.51      929.70     18.52 o 
   3   4  12     1450.95     1502.30     29.98 o 
   4   4  12      193.00      176.58     10.04 o 
   5   4  12       16.72        8.27      8.39 o 
   6   4  12      488.50      426.90     27.02 o 
   7   4  12        0.70      -18.72     18.72 o 
   1   5  12     1362.70     1430.44     24.07 o 
   2   5  12      199.41      204.03      8.06 o 
   3   5  12      540.50      544.91     14.32 o 
   4   5  12      128.19      152.66     10.29 o 
   5   5  12       30.56       33.22     15.20 o 
   6   5  12      170.67      110.87     20.61 o 
   7   5  12      685.76      676.07     44.14 o 
   0   6  12     2066.36     2080.31     50.36 o 
   1   6  12      607.21      616.58     13.85 o 
   2   6  12      950.41      985.34     19.32 o 
   3   6  12      528.51      573.23     15.04 o 
   4   6  12      376.00      378.26     13.84 o 
   5   6  12      101.43      102.48     12.22 o 
   6   6  12      108.84      116.66     18.14 o 
   7   6  12      284.33      239.34     25.38 o 
   1   7  12      619.63      622.63     19.96 o 
   2   7  12      812.86      797.91     15.03 o 
   3   7  12      156.82      142.10      7.54 o 
   4   7  12      244.68      234.84     14.66 o 
   5   7  12      146.24      153.55     17.88 o 
   6   7  12      304.95      296.55     25.83 o 
   7   7  12      253.16      299.03     31.11 o 
   0   8  12      549.94      586.72     32.31 o 
   1   8  12      175.11      168.09      8.84 o 
   2   8  12     2582.88     2570.32     73.36 o 
   3   8  12      836.43      819.46     17.81 o 
   4   8  12       86.42       88.02     12.57 o 
   5   8  12      177.15      166.57     23.55 o 
   6   8  12      329.90      349.05     27.10 o 
   1   9  12     2458.92     2443.50     67.51 o 
   2   9  12      180.16      171.87     16.59 o 
   3   9  12      800.40      796.95     33.39 o 
   4   9  12      857.66      860.30     29.30 o 
   5   9  12        8.76       -5.11     13.44 o 
   6   9  12       23.48       33.37     19.50 o 
   0  10  12     1941.28     2004.26    117.16 o 
   1  10  12      103.17      102.27      4.39 o 
   2  10  12     1212.17     1310.04     48.34 o 
   3  10  12      999.09     1053.99     44.14 o 
   4  10  12      925.32      937.37     58.50 o 
   5  10  12     1103.30     1116.72     53.36 o 
   1  11  12      264.28      414.75     89.11 o 
   2  11  12      214.87      220.67     20.20 o 
   3  11  12      174.73      135.35     21.22 o 
   4  11  12      470.84      471.31     45.21 o 
   0  12  12      537.73      627.27     85.85 o 
   1  12  12      824.06      823.38     72.57 o 
   2  12  12      705.67      751.62     45.14 o 
   3  12  12      174.93      209.23     26.75 o 
   1  13  12       88.53       74.89     38.41 o 
   2  13  12      176.93      176.72     24.59 o 
   2   0  13     2010.56     2141.07     52.94 o 
   4   0  13     3371.37     3629.91     87.38 o 
   6   0  13      923.92      874.44     54.36 o 
   0   1  13     1235.75     1279.72     37.43 o 
   1   1  13       80.72       85.01      6.85 o 
   2   1  13      421.17      424.82     13.57 o 
   3   1  13     2187.11     2225.88     41.17 o 
   4   1  13      212.55      203.18     10.56 o 
   5   1  13     1084.62     1091.45     29.24 o 
   6   1  13       37.90       38.53     16.83 o 
   7   1  13      309.63      270.99     26.31 o 
   1   2  13       87.29       85.07      6.91 o 
   2   2  13      581.91      599.05     14.08 o 
   3   2  13      414.69      409.11     12.46 o 
   4   2  13      366.98      352.23     13.26 o 
   5   2  13      354.35      328.97     17.75 o 
   6   2  13      518.52      535.90     26.95 o 
   7   2  13       74.09       67.04     22.08 o 
   0   3  13     1124.91     1089.57     29.85 o 
   1   3  13      877.23      875.81     16.88 o 
   2   3  13     1566.68     1594.23     29.00 o 
   3   3  13     5101.03     5326.00     91.63 o 
   4   3  13      932.19      940.84     23.24 o 
   5   3  13     1682.96     1587.44     45.50 o 
   6   3  13      222.40      207.54     22.37 o 
   7   3  13      224.58      210.44     26.32 o 
   1   4  13      421.59      427.94     11.49 o 
   2   4  13     4029.37     4143.18     71.60 o 
   3   4  13      598.40      545.03     15.31 o 
   4   4  13     2943.54     3068.31     61.85 o 
   5   4  13       11.86       21.47     11.79 o 
   6   4  13      662.24      635.32     39.14 o 
   7   4  13       44.79       39.77     19.39 o 
   0   5  13     1297.52     1389.17     39.05 o 
   1   5  13     1821.96     1922.82     31.80 o 
   2   5  13       89.58       84.94      6.80 o 
   3   5  13      927.67      951.87     25.08 o 
   4   5  13      254.27      229.18     12.04 o 
   5   5  13      482.88      489.19     26.40 o 
   6   5  13       37.58       33.36     20.16 o 
   7   5  13      351.11      336.07     35.00 o 
   1   6  13     1086.62     1136.37     22.23 o 
   2   6  13     1988.53     2047.19     43.08 o 
   3   6  13       13.19        7.64      7.54 o 
   4   6  13      924.77      918.97     28.75 o 
   5   6  13       80.79       71.46     13.07 o 
   6   6  13      139.48      132.27     33.72 o 
   0   7  13      716.64      753.91     26.22 o 
   1   7  13      914.43      898.32     17.32 o 
   2   7  13     1014.46     1011.11     21.90 o 
   3   7  13     1338.96     1314.41     32.06 o 
   4   7  13        2.15       -7.26      7.26 o 
   5   7  13      633.70      629.12     38.12 o 
   6   7  13        6.45      -17.38     17.38 o 
   1   8  13       63.52       52.61      7.43 o 
   2   8  13      585.80      620.04     27.37 o 
   3   8  13      337.61      294.81     24.08 o 
   4   8  13      693.56      721.53     30.76 o 
   5   8  13      117.14      130.94     17.77 o 
   6   8  13       60.49       42.05     40.69 o 
   0   9  13     1359.97     1312.41     97.16 o 
   1   9  13      683.93      674.71     23.36 o 
   2   9  13      819.63      845.28     36.88 o 
   3   9  13      371.12      374.90     31.54 o 
   4   9  13       87.56       84.08      6.10 o 
   5   9  13      384.75      396.30     32.69 o 
   1  10  13      775.40      804.56     60.67 o 
   2  10  13      600.14      539.05     38.34 o 
   3  10  13      127.90      112.54     21.16 o 
   4  10  13     1697.49     1818.44    103.90 o 
   0  11  13      467.55      409.13     72.43 o 
   1  11  13      213.63      259.29     36.43 o 
   2  11  13      610.27      597.35     37.38 o 
   3  11  13      892.54      886.48     61.22 o 
   4  11  13       22.00       17.84     22.42 o 
   1  12  13      452.11      516.54     58.95 o 
   2  12  13      371.44      358.36     32.64 o 
   0   0  14     3029.69     3150.09     93.71 o 
   2   0  14      448.89      444.73     17.30 o 
   4   0  14       31.46       11.07     12.70 o 
   6   0  14      451.81      504.27     53.32 o 
   1   1  14      177.50      177.47      9.00 o 
   2   1  14      612.26      615.78     15.78 o 
   3   1  14       25.68       29.22      8.06 o 
   4   1  14       25.59       19.64      8.71 o 
   5   1  14        9.33      -12.51     12.51 o 
   6   1  14        7.43       -6.73     14.29 o 
   7   1  14      422.71      388.18     39.38 o 
   0   2  14     1671.50     1708.79     41.90 o 
   1   2  14      655.47      646.38     14.53 o 
   2   2  14     2547.76     2625.15     46.01 o 
   3   2  14      604.25      573.07     17.07 o 
   4   2  14      507.21      462.82     16.79 o 
   5   2  14       73.83       62.66     20.33 o 
   6   2  14       24.86        7.61     15.37 o 
   7   2  14        3.11        2.23     18.75 o 
   1   3  14     4325.13     4517.01     71.36 o 
   2   3  14        7.66        6.29      6.27 o 
   3   3  14     1659.06     1651.85     35.75 o 
   4   3  14      428.19      406.45     20.01 o 
   5   3  14       75.47       57.51     13.16 o 
   6   3  14      139.64      101.20     29.71 o 
   7   3  14      798.96      713.71     51.76 o 
   0   4  14     1685.98     1779.28     51.45 o 
   1   4  14       56.34       47.85      6.28 o 
   2   4  14     1785.17     1829.41     34.79 o 
   3   4  14      182.26      196.22     11.15 o 
   4   4  14      781.90      795.50     27.33 o 
   5   4  14      221.26      211.54     16.71 o 
   6   4  14      361.85      305.75     30.63 o 
   1   5  14      442.39      413.26     14.08 o 
   2   5  14       56.84       53.31      7.08 o 
   3   5  14     2151.42     2077.40     53.02 o 
   4   5  14      117.30      116.25     12.99 o 
   5   5  14       87.86       91.07     16.51 o 
   6   5  14       81.45       52.41     21.38 o 
   0   6  14      646.72      619.49     21.93 o 
   1   6  14       63.99       62.34      6.92 o 
   2   6  14     1009.52     1015.13     27.35 o 
   3   6  14      356.93      324.84     15.33 o 
   4   6  14      126.25      114.14     13.46 o 
   5   6  14      250.27      257.37     23.51 o 
   6   6  14      161.93      142.91     21.25 o 
   1   7  14       64.24       69.85      4.37 o 
   2   7  14       83.99       74.45      8.67 o 
   3   7  14      127.78      120.22      8.55 o 
   4   7  14       82.45       88.36     13.17 o 
   5   7  14        5.23       16.89     15.90 o 
   0   8  14      350.40      366.99     79.67 o 
   1   8  14      382.30      366.87     23.61 o 
   2   8  14      213.57      232.58     28.74 o 
   3   8  14       13.77        1.90     16.05 o 
   4   8  14      779.32      814.67     46.35 o 
   5   8  14      888.43      824.96     45.12 o 
   1   9  14     1683.42     1698.31     59.34 o 
   2   9  14      273.43      283.98     22.54 o 
   3   9  14      921.02      847.51     56.73 o 
   4   9  14      272.91      230.07     42.70 o 
   0  10  14      784.33      873.88    112.64 o 
   1  10  14       99.56       78.87     33.74 o 
   2  10  14      102.56      104.62     21.57 o 
   3  10  14      451.91      514.61     42.18 o 
   4  10  14      338.78      310.91     38.31 o 
   1  11  14      428.74      430.23     55.21 o 
   2  11  14      299.19      297.60     23.98 o 
   3  11  14      278.40      217.07     28.41 o 
   0  12  14      530.02      504.74     87.48 o 
   2   0  15      685.82      656.32     27.62 o 
   4   0  15     1467.93     1519.06     79.69 o 
   6   0  15      255.08      281.11     45.55 o 
   0   1  15     1206.09     1241.46     39.71 o 
   1   1  15      286.34      284.56     12.84 o 
   2   1  15      187.80      179.12     10.71 o 
   3   1  15     1390.05     1378.49     37.98 o 
   4   1  15       16.19       35.21     13.80 o 
   5   1  15      629.03      632.60     34.56 o 
   6   1  15      219.28      252.70     44.14 o 
   1   2  15      227.40      230.06     11.25 o 
   2   2  15     1644.82     1634.90     38.44 o 
   3   2  15      129.60      128.41     12.23 o 
   4   2  15     1953.93     2049.13     70.44 o 
   5   2  15       16.62      -10.36     12.86 o 
   6   2  15      507.87      480.93     33.49 o 
   0   3  15     1516.39     1512.96     48.87 o 
   1   3  15     1055.18     1089.98     27.65 o 
   2   3  15      231.91      215.27     11.77 o 
   3   3  15      874.57      850.22     30.88 o 
   4   3  15       30.00       15.57     15.57 o 
   5   3  15      910.39      903.33     41.67 o 
   6   3  15      290.62      260.25     26.80 o 
   1   4  15      752.41      725.41     19.96 o 
   2   4  15      707.34      694.31     18.33 o 
   3   4  15        4.11       -3.15      9.11 o 
   4   4  15      702.22      663.76     39.79 o 
   5   4  15       47.51       40.65     16.18 o 
   6   4  15      231.04      249.80     38.41 o 
   0   5  15      692.79      689.46     33.84 o 
   1   5  15      289.36      288.28     12.71 o 
   2   5  15      386.16      386.06     17.24 o 
   3   5  15     2793.92     2922.29     86.63 o 
   4   5  15      122.65       99.20     14.21 o 
   5   5  15     1275.74     1310.71     93.08 o 
   1   6  15        5.21        2.31      7.03 o 
   2   6  15     1705.13     1763.98     46.66 o 
   3   6  15       90.99       73.34     17.16 o 
   4   6  15     1208.49     1223.44     50.84 o 
   5   6  15       54.86       40.90     13.01 o 
   0   7  15      776.33      744.91     37.02 o 
   1   7  15       30.60       15.17      7.91 o 
   2   7  15       28.03       22.60      4.50 o 
   3   7  15      210.18      187.60     16.50 o 
   4   7  15       50.85       41.16     12.47 o 
   5   7  15        6.31       -9.12     16.14 o 
   1   8  15      939.82      904.31     55.45 o 
   2   8  15      428.17      432.61     38.55 o 
   3   8  15       47.91       63.42     19.46 o 
   4   8  15      523.78      532.24     33.61 o 
   0   9  15     1104.22     1165.71    101.40 o 
   1   9  15      354.51      341.86     15.77 o 
   2   9  15        6.42       -5.25      7.69 o 
   3   9  15     2426.41     2538.41    155.21 o 
   1  10  15      301.86      390.91     70.94 o 
   2  10  15      495.76      450.05     39.23 o 
   0  11  15     1014.89     1059.09    134.19 o 
   0   0  16      260.17      242.60     41.69 o 
   2   0  16     3741.42     3806.73    150.05 o 
   4   0  16       87.29       84.54     25.76 o 
   6   0  16      221.41      154.33     50.17 o 
   1   1  16      653.31      657.72     29.12 o 
   2   1  16       21.77       17.81     12.01 o 
   3   1  16     1265.65     1214.63     42.83 o 
   4   1  16      510.90      519.78     32.09 o 
   5   1  16      107.54      140.68     20.48 o 
   0   2  16      880.37      943.08     45.99 o 
   1   2  16      397.99      390.25     22.85 o 
   2   2  16      701.36      711.83     30.71 o 
   3   2  16        7.51       25.06     10.46 o 
   4   2  16      206.81      201.87     18.74 o 
   5   2  16      153.98      126.52     22.24 o 
   1   3  16     3329.22     3411.31    114.86 o 
   2   3  16       49.22       25.94     12.63 o 
   3   3  16      513.81      486.37     28.02 o 
   4   3  16      151.46      146.88     19.43 o 
   5   3  16       10.41      -17.82     18.81 o 
   0   4  16     4149.75     4391.83    222.51 o 
   1   4  16       90.51       75.80     15.78 o 
   2   4  16      495.73      466.02     23.95 o 
   3   4  16      157.52      152.17     17.61 o 
   4   4  16      174.05      176.32     23.31 o 
   5   4  16      231.24      236.00     24.01 o 
   1   5  16      657.26      677.05     35.68 o 
   2   5  16      153.18      161.63     16.02 o 
   3   5  16       93.99       69.02     15.75 o 
   4   5  16      153.06      127.64     19.08 o 
   5   5  16       14.34       21.51     16.53 o 
   0   6  16     1306.29     1258.61     78.39 o 
   1   6  16      286.14      275.23     17.64 o 
   2   6  16      114.68       98.29     14.05 o 
   3   6  16        8.13       14.43     11.52 o 
   4   6  16        1.51       -7.15     13.78 o 
   1   7  16      672.71      655.03     31.51 o 
   2   7  16      207.68      156.51     13.92 o 
   3   7  16      110.35       87.20     12.01 o 
   4   7  16      292.01      285.08     25.35 o 
   0   8  16     1964.14     2140.85    196.72 o 
   1   8  16      185.50      180.06     19.88 o 
   2   8  16      643.28      635.63     44.41 o 
   3   8  16      172.01      136.02     24.10 o 
   1   9  16      601.55      537.39     59.14 o 
   2   9  16      504.81      470.62     43.95 o 
   2   0  17      800.38      833.62     54.64 o 
   4   0  17     1448.23     1496.08    103.82 o 
   0   1  17      487.90      522.69     37.92 o 
   1   1  17      153.92      141.12     16.77 o 
   2   1  17      159.53      141.03     17.79 o 
   3   1  17     1012.72      998.13     48.79 o 
   4   1  17      113.70      101.17     22.23 o 
   5   1  17       55.38       30.76     18.02 o 
   1   2  17     1246.87     1126.35     45.98 o 
   2   2  17      181.57      142.90     17.97 o 
   3   2  17      146.52      149.43     27.34 o 
   4   2  17      487.95      448.68     30.58 o 
   5   2  17      412.64      403.81     33.77 o 
   0   3  17      459.81      468.86     34.58 o 
   1   3  17      609.69      632.44     31.55 o 
   2   3  17        1.01        7.28     16.15 o 
   3   3  17     1461.75     1462.84     66.92 o 
   4   3  17       55.70       39.51     17.10 o 
   1   4  17      265.74      198.21     17.89 o 
   2   4  17      434.05      419.02     28.44 o 
   3   4  17       48.03       40.73     14.39 o 
   4   4  17     1112.45     1078.07     53.35 o 
   0   5  17      194.38      176.15     25.38 o 
   1   5  17       34.07        8.80     25.38 o 
   2   5  17      232.09      171.56     20.05 o 
   3   5  17       93.19       73.22     18.16 o 
   4   5  17      128.41      124.48     17.97 o 
   1   6  17      539.44      524.99     30.97 o 
   2   6  17      168.93      138.46     15.27 o 
   3   6  17      186.85      130.03     15.66 o 
   0   7  17     1030.86     1055.67     57.72 o 
   1   7  17      215.11      205.02     18.00 o 
   2   7  17       75.91       53.04     16.90 o 
   3   7  17       14.58        9.22     10.46 o 
   1   8  17      122.49       75.48     21.27 o 
   0   0  18     1153.16     1379.11     82.11 o 
   2   0  18     1388.68     1507.81     84.50 o 
   4   0  18      304.19      326.89     37.56 o 
   1   1  18      838.58      842.09     40.24 o 
   2   1  18      141.17      139.11     19.08 o 
   3   1  18       81.93       83.35     16.39 o 
   4   1  18       30.80       31.59     18.93 o 
   0   2  18     2441.27     2512.37    152.05 o 
   1   2  18      712.22      703.12     35.86 o 
   2   2  18      387.73      402.56     27.36 o 
   3   2  18      323.76      287.80     24.38 o 
   1   3  18     1608.48     1674.62     55.22 o 
   2   3  18      523.48      474.93     31.37 o 
   3   3  18       22.51       29.47     23.82 o 
   0   4  18     1655.52     1673.58    117.25 o 
   1   4  18      125.77      111.10     17.07 o 
   2   4  18     1850.48     1787.02     69.94 o 
   3   4  18      165.58      148.85     19.84 o 
   1   5  18     1423.17     1559.70     67.67 o 
   2   5  18      157.94      154.05     17.27 o 
   0   6  18     1478.63     1605.77    128.71 o 
   1   6  18      151.58      145.15     15.76 o 
   2   6  18      482.39      527.48     28.15 o 
   2   0  19      416.75      392.07     52.93 o 
   0   1  19       50.64       52.57     23.32 o 
   1   1  19        1.35        6.72     21.51 o 
   2   1  19      569.51      531.71     34.89 o 
   1   2  19      145.18      122.12     19.67 o 
   2   2  19      174.53      182.25     23.12 o 
   0   3  19       58.35       45.28     18.99 o 
   1   3  19      148.41      198.79     27.48 o 
   1   4  19      137.70      105.91     18.19 o 
                                                 
